# Supplementary material for: Transcriptional Changes in CD16+ Monocytes May Contribute to the Pathogenesis of COVID-19
Source: Front Immunol. 2021 May 24;12:665773. doi: 10.3389/fimmu.2021.665773 (PMC8181441; doi:10.3389/fimmu.2021.665773)
Supplement: Supplementary file 1 [file Table_1.xlsx]

## Sheet: COVID-19 vs Healthy control DEG
Supplementary Table 1 (Table S1). List of differentially expressed genes in CD16+ monocytes from COVID-19 compared to healthy controls.
Gene ID	avg_logFC1	pct.12	pct.23	p_val_adj4
SRGN	1.05964	0.978	0.854	6.29e-259		Notes:
NAMPT	1.4587	0.914	0.597	7.53e-253		1.- Value refers to log fold-change of the average differential expression between the two groups.
IFITM3	1.3913	0.943	0.823	1.36e-243		Positive values represent increased gene expression in CD16+ monocytes from COVID-19 cases compared to healthy controls.
IFI27	3.2148	0.406	0.006	1.97e-243		Negative values represent decreased gene expression in CD16+ monocytes from COVID-19 cases compared to healthy controls.
NFKBIA	1.64823	0.869	0.557	3.09e-229		2.- The percentage of cells where the feature is detected in the COVID-19 group.
FOS	2.16218	0.825	0.503	1.48e-206		3.- The percentage of cells where the feature is detected in the healthy group.
S100A8	2.37427	0.875	0.521	5.32e-201		4.- Adjusted p-value, based on bonferroni correction.
ZFP36	1.71459	0.868	0.622	3.54e-196
IFITM2	0.980692	0.984	0.857	4.54e-192
CD63	1.15183	0.793	0.471	4.55e-190
APOBEC3A	1.64175	0.683	0.288	4.95e-188
CD14	1.48302	0.528	0.136	1.66e-187
HLA-DRB5	0.995505	0.827	0.382	1.6e-175
FPR1	1.29214	0.684	0.318	2.97e-163
S100A9	2.0351	0.947	0.747	6.13e-163
NCF1	1.36201	0.608	0.244	6.8e-159
G0S2	1.61281	0.44	0.098	1.51e-157
DUSP1	1.23411	0.933	0.817	1.38e-154
CD83	0.89988	0.622	0.254	2.78e-153
PPP1R15A	0.980704	0.757	0.397	3.15e-152
CCL3	1.90973	0.281	0.009	7.96e-150
IFITM1	1.47442	0.509	0.17	2.29e-149
IL1B	1.86269	0.345	0.045	4.49e-148
IFI6	1.4488	0.666	0.324	1.11e-147
SOCS3	1.00349	0.307	0.023	1.65e-147
FCN1	0.94369	0.893	0.744	2.01e-142
CXCL8	1.24875	0.264	0.008	7.99e-140
PLAUR	1.0298	0.735	0.429	1.2e-137
IER2	1.11436	0.826	0.558	1.51e-135
ZFP36L1	1.03664	0.783	0.492	1.02e-130
CDKN1A	0.787482	0.527	0.187	2.01e-128
FOSB	1.10667	0.46	0.144	2.38e-128
EGR1	1.42893	0.343	0.057	6.68e-127
JUN	1.69836	0.44	0.135	8.34e-125
PTPRE	0.85887	0.645	0.321	3.92e-124
S100A11	0.702853	0.922	0.773	4.53e-122
SGK1	0.850581	0.408	0.103	5.46e-122
HLA-A	0.56507	0.975	0.928	7.57e-122
AQP9	1.04089	0.342	0.061	6e-119
JUNB	0.984605	0.912	0.8	2.47e-118
RASGEF1B	0.678032	0.464	0.157	3.37e-115
DUSP2	1.00404	0.318	0.059	5.99e-113
GLUL	0.898471	0.798	0.524	7.66e-110
MXD1	0.9637	0.53	0.219	2.01e-108
EMP3	0.719487	0.877	0.68	1.57e-107
CLIC1	0.652349	0.85	0.653	2e-107
IFI44L	1.18688	0.342	0.086	5.81e-107
MS4A6A	0.920039	0.502	0.208	4.1e-106
IER3	0.955164	0.277	0.046	2.45e-103
SAT1	0.589238	0.983	0.95	1.45e-100
TNFAIP3	0.83819	0.424	0.145	7.87e-99
PLSCR1	0.835267	0.525	0.237	3.98e-98
ACSL1	1.25938	0.437	0.15	2.94e-97
BTG2	0.74034	0.677	0.383	1.3e-95
HCST	0.730097	0.746	0.498	1.13e-94
CCR1	0.743903	0.365	0.115	2.28e-93
MNDA	1.27645	0.855	0.621	9.65e-92
ZYX	0.727672	0.783	0.527	2.36e-91
MT2A	1.01789	0.808	0.545	9.11e-91
IFI44	0.73934	0.338	0.095	3e-90
TXN	0.67134	0.64	0.363	4.16e-90
GRN	0.724514	0.805	0.6	2.33e-89
CSF3R	1.06297	0.532	0.258	4.22e-89
ATP6V0C	1.27691	0.252	0.044	3.9e-88
ATOX1	0.599694	0.616	0.339	5.53e-88
PIM3	0.658385	0.537	0.265	1.46e-87
NR4A1	0.892575	0.492	0.227	1.1e-86
BCL2A1	0.780023	0.8	0.541	1.76e-85
KDM6B	0.616496	0.402	0.15	4.26e-84
SIGLEC1	0.522904	0.17	0.005	5.34e-84
FCGR1A	0.720784	0.319	0.089	5.89e-84
SQSTM1	0.609654	0.686	0.408	1.5e-83
PHACTR1	0.607093	0.271	0.061	3.23e-83
CTSD	0.706785	0.799	0.583	1.51e-80
SELL	1.54966	0.409	0.159	1.78e-80
S100A6	0.581081	0.951	0.886	2.79e-80
MAP3K8	0.594303	0.653	0.381	3.67e-80
KLF6	0.644031	0.914	0.77	4.52e-80
PLAC8	0.938477	0.719	0.498	5.04e-79
ISG15	1.69914	0.668	0.432	6.91e-79
PLP2	0.565318	0.545	0.282	1.03e-78
LGALS3BP	0.466759	0.239	0.045	2.35e-78
OASL	0.715535	0.272	0.066	2.77e-78
TREM1	0.62472	0.28	0.069	3.52e-78
NR4A2	0.489095	0.275	0.064	8.15e-78
PLBD1	0.696199	0.512	0.251	8.27e-78
GRINA	0.616656	0.694	0.433	9.18e-78
ARL4A	0.531915	0.527	0.266	4.8e-77
TMSB10	0.428071	0.928	0.949	1.89e-76
LILRB4	0.427969	0.422	0.175	2.68e-76
PPIF	0.556702	0.302	0.091	7.03e-76
CAPG	0.595108	0.38	0.145	1.13e-75
ATF3	0.423764	0.35	0.117	1.22e-75
SLC2A3	1.07363	0.278	0.071	5.5e-75
HLA-DQA2	0.82764	0.334	0.115	1.69e-74
LY6E	0.812624	0.84	0.642	2.31e-74
SH3BGRL3	0.515262	0.902	0.804	2.77e-74
EPSTI1	0.765984	0.49	0.242	1.04e-73
H3F3B	0.551399	0.965	0.903	1.28e-73
MARCKS	1.13487	0.751	0.556	7.93e-73
VIM	0.504098	0.929	0.883	1.01e-72
TNFSF13	0.575389	0.206	0.032	2.96e-72
BHLHE40	0.521515	0.321	0.105	4.67e-72
C5AR1	0.626566	0.832	0.613	4.81e-72
GABARAPL1	0.446389	0.368	0.139	4.98e-72
SERPING1	0.571579	0.213	0.038	8.63e-71
MYADM	0.582898	0.633	0.365	6.21e-70
FFAR2	1.00774	0.28	0.08	8.87e-70
VCAN	0.923578	0.463	0.216	1.29e-69
IL1RN	0.683718	0.223	0.046	2.37e-68
IGKC	0.401075	0.234	0.049	1.2e-67
NLRP3	0.471366	0.349	0.134	2e-67
GABARAP	1.18668	0.478	0.254	2.33e-67
LDLR	0.329013	0.185	0.025	7.01e-67
FYB1	0.805178	0.603	0.385	2.18e-66
ICAM1	0.5007	0.347	0.134	2.87e-66
PIM1	0.565862	0.37	0.151	1.1e-65
JUND	0.626832	0.798	0.59	2.07e-65
IGSF6	0.565556	0.769	0.537	4.15e-65
PPIB	0.491992	0.716	0.476	3.02e-64
BCL3	0.435179	0.323	0.117	4.63e-63
PFKFB3	0.50283	0.313	0.111	6.75e-63
CLEC4E	0.565387	0.167	0.019	1.87e-62
DDIT4	0.52056	0.255	0.073	3.24e-62
CSRNP1	0.3721	0.42	0.188	8.61e-62
BLVRB	0.508327	0.611	0.375	1.13e-61
FTH1	0.557634	0.907	0.763	1.31e-61
CCL4	1.6339	0.161	0.018	2.43e-61
RAB1B	0.409983	0.462	0.236	5.5e-61
ADA2	0.643327	0.504	0.292	7.1e-61
CD36	0.525997	0.362	0.149	1.32e-60
CLU	0.425017	0.184	0.031	2.18e-60
ADM	0.655855	0.245	0.065	7.28e-60
AC020656.1	1.39797	0.436	0.254	8.06e-60
PDE4B	0.664118	0.267	0.084	8.11e-60
TCN2	0.384426	0.25	0.073	9.29e-60
S100A12	1.18075	0.307	0.105	1.16e-59
ATP6V1F	0.445353	0.71	0.495	2.35e-59
PSME2	0.542447	0.824	0.655	2.46e-59
ARHGDIA	0.424082	0.717	0.469	4.32e-58
CD74	0.81233	0.901	0.932	5.19e-58
MX1	0.868643	0.426	0.203	5.33e-58
B2M	0.254088	0.998	0.997	5.6e-58
RGCC	0.394534	0.177	0.03	4.04e-57
GAPDH	0.561473	0.888	0.723	7.54e-57
ABCA1	0.363524	0.22	0.055	2.42e-56
RNASE2	0.258366	0.14	0.013	2.09e-55
PLEK	0.616795	0.884	0.697	2.45e-55
NAIP	0.531845	0.282	0.099	5.12e-55
PLK3	0.361162	0.414	0.201	1.21e-54
PPIA	0.483565	0.845	0.701	1.21e-54
C15orf48	0.624324	0.124	0.007	1.38e-54
CARD16	0.4655	0.842	0.656	1.4e-54
RSAD2	1.282	0.19	0.041	1.56e-54
HIST1H2AC	0.783001	0.277	0.097	1.97e-54
CD99	0.397536	0.331	0.133	3.52e-54
ITGAM	0.657333	0.303	0.111	3.98e-54
NINJ1	0.549728	0.723	0.512	4.22e-54
LYZ	1.03687	0.86	0.759	8.82e-54
XAF1	0.788192	0.532	0.303	1.2e-53
PPBP	0.77631	0.257	0.082	1.73e-53
NDUFB11	0.411764	0.676	0.458	2.22e-53
TNFSF13B	0.506729	0.704	0.46	2.77e-53
NEU1	0.435729	0.334	0.142	3.65e-53
CREG1	0.32124	0.423	0.208	7.14e-53
RNASE6	0.312895	0.188	0.04	8.91e-53
ACTN1	0.673624	0.248	0.077	2.65e-52
IFNGR2	0.453561	0.734	0.506	2.85e-52
NDUFA1	0.378158	0.811	0.604	3.87e-52
GM2A	0.282508	0.196	0.046	9.04e-52
TIMP1	0.637207	0.831	0.685	2.62e-51
LGALS3	0.514071	0.801	0.616	3.53e-51
CD163	0.299318	0.134	0.014	8.89e-51
AHR	0.370022	0.305	0.123	1.6e-50
DDIT3	0.404824	0.282	0.105	1.68e-50
CD68	0.48694	0.829	0.583	3.91e-50
LAP3	0.414207	0.59	0.36	5.79e-50
SERF2	0.372217	0.898	0.844	7.87e-50
CTD-3252C9.4	0.340984	0.119	0.008	9.06e-50
FCGR2B	0.409598	0.237	0.077	1.75e-49
S100A10	0.560573	0.863	0.762	1.84e-49
ASGR1	0.352681	0.372	0.176	3.06e-49
PTGS2	0.702605	0.167	0.033	2.41e-48
HIF1A	0.496364	0.541	0.328	3.5e-48
FPR2	0.444975	0.241	0.078	4.01e-48
PCBP1	0.434222	0.837	0.678	4.91e-48
EIF5A	0.344338	0.736	0.521	5.76e-48
PLD3	0.344924	0.336	0.15	8.2e-48
TRIB1	0.529426	0.365	0.168	3.25e-47
RP11-160E2.6	0.526477	0.136	0.018	5.87e-47
SEC61B	0.416013	0.727	0.521	6.83e-47
IFI27L2	0.314375	0.488	0.278	7.91e-47
H2AFJ	0.371356	0.527	0.311	9.67e-47
TPM4	0.353392	0.53	0.312	1.38e-46
CTSA	0.414206	0.54	0.327	2.62e-46
RGS10	0.342771	0.663	0.44	3.02e-46
DYSF	0.787511	0.138	0.02	5.1e-46
UBE2L6	0.425157	0.672	0.457	6.27e-46
ADGRE5	0.357042	0.769	0.495	7.53e-46
GPSM3	0.390603	0.826	0.618	1.03e-45
CXCL2	0.577678	0.119	0.012	1.65e-45
PECAM1	0.457377	0.788	0.501	1.87e-45
HLA-DMA	0.534796	0.604	0.413	3.96e-45
GCA	0.603186	0.562	0.332	4.45e-45
SERPINB1	0.493466	0.737	0.517	7.76e-45
C8orf59	0.340998	0.543	0.329	1.05e-44
JAML	0.367483	0.574	0.348	1.26e-44
MIF	0.378705	0.508	0.303	1.9e-44
GPR35	0.286534	0.243	0.088	2.41e-44
CREB5	0.590366	0.182	0.046	3.25e-44
PSMB10	0.42773	0.616	0.395	4.14e-44
GNG5	0.401268	0.837	0.672	4.66e-44
NDUFS5	0.314883	0.744	0.531	6.54e-44
SPATS2L	0.266209	0.187	0.049	7.96e-44
DSE	0.278413	0.291	0.117	8.55e-44
PLIN3	0.298592	0.438	0.235	2.57e-43
PSMA6	0.343578	0.304	0.134	2.63e-43
MX2	0.685758	0.498	0.294	4.42e-43
CCL4L2	0.855865	0.1	0.005	5.25e-43
ATP5F1E	0.693575	0.564	0.42	5.81e-43
PRDX1	0.392207	0.726	0.522	7.83e-43
BST2	0.429644	0.73	0.524	8.07e-43
BCL6	0.493165	0.39	0.2	8.29e-43
ATP2B1-AS1	0.626044	0.365	0.197	9.87e-43
LILRA5	0.449236	0.748	0.575	1.03e-42
COMT	0.323712	0.537	0.334	1.16e-42
MT-ND4L	0.647111	0.786	0.59	1.66e-42
SPI1	0.385988	0.886	0.708	2.04e-42
EMD	0.289554	0.356	0.174	3.37e-42
PSMB3	0.378038	0.763	0.562	3.92e-42
AKIRIN2	0.403076	0.554	0.346	4.49e-42
DDT	0.36507	0.62	0.405	6.97e-42
CCL3L1	0.786218	0.101	0.007	1.15e-41
TAP1	0.445695	0.496	0.292	1.8e-41
ATF5	0.344772	0.266	0.109	1.8e-41
PER1	0.298859	0.345	0.168	1.97e-41
LY96	0.329905	0.521	0.312	3.29e-41
BASP1	1.16797	0.327	0.15	3.34e-41
C1orf162	0.359082	0.835	0.684	3.95e-41
IFIT1	1.38432	0.206	0.07	4.6e-41
GBP1	0.499385	0.533	0.327	4.7e-41
RPL36AL	0.336937	0.83	0.705	4.99e-41
FTL	0.382971	0.968	0.984	5.49e-41
PTX3	0.258452	0.113	0.013	6.59e-41
LGALS2	0.636077	0.269	0.114	6.8e-41
SNU13	0.315461	0.632	0.416	6.98e-41
NCF4	0.702887	0.384	0.199	9.09e-41
PNP	0.265835	0.271	0.113	2.06e-40
HBEGF	0.321565	0.199	0.062	2.42e-40
STAC3	0.291989	0.288	0.126	3.74e-40
LINC00936	0.84455	0.228	0.085	3.78e-40
TAGLN2	0.411623	0.737	0.513	3.81e-40
RELB	0.304413	0.353	0.175	5.19e-40
SNRPG	0.259388	0.661	0.448	9.67e-40
ACTB	0.377275	0.968	0.974	1.04e-39
FCER1G	0.342667	0.902	0.882	2.06e-39
CCNL1	0.434069	0.772	0.558	2.6e-39
IRF2BP2	0.38071	0.466	0.282	2.72e-39
SHTN1	0.304771	0.279	0.12	2.84e-39
ID1	0.25035	0.12	0.018	2.96e-39
SIRPA	0.350151	0.225	0.079	4.25e-39
CARD19	0.34063	0.366	0.193	5.16e-39
RAC1	0.370654	0.85	0.715	6.04e-39
ATP6V0D1	0.352316	0.695	0.479	6.49e-39
TXNDC17	0.29381	0.551	0.345	1.67e-38
RPS26	0.608866	0.833	0.616	1.95e-38
SUB1	0.369209	0.796	0.605	2.11e-38
C1QC	1.33042	0.128	0.024	2.54e-38
MCL1	0.375831	0.883	0.677	4.86e-38
CHMP1B	0.426087	0.496	0.304	5.46e-38
PNPLA2	0.329246	0.388	0.214	5.55e-38
NME2	0.363639	0.213	0.076	5.96e-38
AGTRAP	0.361219	0.653	0.451	8.91e-38
GLRX	0.363737	0.703	0.498	1.08e-37
NFIL3	0.534188	0.297	0.136	1.39e-37
PF4	0.489305	0.193	0.063	2.29e-37
KLF10	0.268091	0.479	0.276	2.41e-37
RPS27L	0.472456	0.697	0.508	2.67e-37
SNHG15	0.272323	0.42	0.234	3.06e-37
GPR183	0.294449	0.112	0.016	4.08e-37
ARF5	0.330585	0.636	0.43	6.12e-37
IRF7	0.46639	0.508	0.318	6.21e-37
AOAH	0.250203	0.56	0.352	1.16e-36
TRIM22	0.427443	0.534	0.329	1.57e-36
KDELR1	0.26125	0.496	0.302	1.64e-36
H3F3A	0.381021	0.861	0.769	2.06e-36
CST3	0.438544	0.891	0.87	2.48e-36
COX6A1	0.367258	0.799	0.609	3.05e-36
ZNF385A	0.350824	0.519	0.321	4.17e-36
LAMP2	0.372107	0.535	0.338	5.77e-36
FAM129A	0.858332	0.27	0.117	8.82e-36
S100A4	0.38666	0.923	0.908	9.47e-36
SEM1	0.429748	0.477	0.314	1.86e-35
EGR3	0.309914	0.101	0.012	2.03e-35
IFI35	0.409529	0.471	0.296	2.07e-35
FCGR1B	0.386715	0.213	0.078	3.64e-35
AC007952.4	0.332712	0.225	0.091	5.06e-35
ADGRE2	0.335434	0.603	0.393	6.22e-35
NXT1	0.259736	0.308	0.148	6.33e-35
TOP1	0.340448	0.531	0.334	6.64e-35
CRTAP	0.269294	0.352	0.182	9.28e-35
HERC5	0.711901	0.234	0.098	1.15e-34
POMP	0.280647	0.761	0.58	1.36e-34
DBI	0.324791	0.728	0.54	1.6e-34
CXCR4	0.396022	0.364	0.192	2.43e-34
MIDN	0.329325	0.693	0.487	4.15e-34
RPS4Y1	0.327044	0.584	0.356	5.52e-34
FCGR2A	0.543519	0.684	0.484	1.21e-33
CEBPD	0.560989	0.675	0.521	1.4e-33
KRTCAP2	0.29597	0.501	0.314	1.61e-33
ST8SIA4	0.286755	0.406	0.231	1.78e-33
PGD	0.478479	0.502	0.317	3.11e-33
ISG20	0.694679	0.314	0.164	3.49e-33
GSTO1	0.31377	0.729	0.532	4.74e-33
AES	0.263781	0.516	0.321	6.05e-33
SCAND1	0.268385	0.647	0.449	6.4e-33
HBB	1.9251	0.171	0.058	8.97e-33
NFKB2	0.265786	0.359	0.195	1.04e-32
OTUD1	0.29667	0.388	0.22	1.17e-32
PCBP2	0.337714	0.804	0.624	1.44e-32
COX8A	0.304789	0.821	0.644	2.1e-32
PNRC1	0.387682	0.841	0.707	4.16e-32
CMIP	0.27269	0.386	0.212	5.74e-32
RAB8A	0.304531	0.652	0.455	5.96e-32
IGHA1	0.259685	0.109	0.019	6.35e-32
HMGB1	0.356032	0.802	0.636	1.09e-31
PXN	0.385784	0.169	0.053	1.59e-31
SDCBP	0.399006	0.773	0.592	1.88e-31
RBM8A	0.272056	0.639	0.446	2.07e-31
MAP1LC3B	0.312789	0.675	0.477	2.35e-31
FNDC3B	0.328663	0.233	0.097	2.36e-31
C3AR1	0.272035	0.429	0.252	3.03e-31
SNRPD3	0.251118	0.597	0.406	3.58e-31
POLD4	0.431941	0.296	0.149	3.71e-31
NMI	0.388615	0.504	0.324	6.11e-31
CNN2	0.36372	0.607	0.416	6.72e-31
IFRD1	0.442373	0.305	0.152	7.61e-31
FERMT3	0.313945	0.61	0.415	1.72e-30
C1QB	1.59477	0.174	0.063	3.06e-30
EPN1	0.268056	0.55	0.365	3.27e-30
BLOC1S1	0.312183	0.757	0.574	5.15e-30
RIPOR2	0.43327	0.498	0.327	5.96e-30
UBE2D1	0.294351	0.514	0.338	6.55e-30
LY86	0.309233	0.422	0.26	7.56e-30
TSPO	0.350688	0.87	0.768	1.01e-29
BAX	0.293195	0.68	0.489	1.24e-29
STAT1	0.454633	0.606	0.413	3.24e-29
NOL7	0.253508	0.512	0.332	4.03e-29
FABP5	0.296704	0.178	0.064	4.39e-29
HBA2	0.858402	0.12	0.029	4.5e-29
TALDO1	0.403414	0.808	0.606	6.19e-29
ATP5MF	0.461385	0.514	0.38	6.43e-29
UQCR10	0.277502	0.773	0.595	8.89e-29
IFI30	0.339121	0.722	0.519	1.01e-28
ALDH2	0.294114	0.366	0.213	1.29e-28
RBM47	0.276372	0.379	0.217	2.67e-28
BST1	0.383803	0.321	0.173	4.64e-28
EIF2AK2	0.51883	0.421	0.263	5.09e-28
CD52	0.296172	0.872	0.81	5.49e-28
TMEM50A	0.284346	0.728	0.536	5.55e-28
LIMK2	0.648652	0.146	0.044	6.98e-28
TAGAP	0.362974	0.379	0.22	1.42e-27
SF3B6	0.2515	0.576	0.399	1.48e-27
RPL22L1	0.288192	0.546	0.369	1.61e-27
EVI2A	0.282568	0.385	0.221	1.99e-27
RAB8B	0.27956	0.404	0.237	2.37e-27
HLA-DRA	0.431121	0.883	0.856	3.9e-27
VAMP5	0.34872	0.741	0.572	6.37e-27
WAS	0.296717	0.765	0.565	6.68e-27
B4GALT5	0.484685	0.331	0.187	9.05e-27
MS4A4A	0.358131	0.43	0.28	1.02e-26
MARCO	0.298049	0.297	0.162	1.11e-26
CPVL	0.311545	0.681	0.503	1.14e-26
NFKBIZ	0.357576	0.799	0.675	1.26e-26
PHF11	0.27688	0.397	0.237	1.42e-26
TMEM176A	0.52402	0.364	0.23	1.42e-26
C4orf48	0.25502	0.653	0.476	1.57e-26
TCEA1	0.252788	0.527	0.35	2.5e-26
ADAM17	0.295755	0.408	0.251	2.71e-26
ATP5PD	0.440039	0.487	0.358	4.46e-26
TNFAIP2	0.275007	0.694	0.521	7.95e-26
IL6R	0.306846	0.323	0.173	8.15e-26
CLEC7A	0.321455	0.801	0.653	8.37e-26
HLA-DMB	0.320943	0.475	0.314	8.74e-26
ATP6V0E1	0.290897	0.811	0.649	8.93e-26
DAZAP2	0.255229	0.859	0.699	1.12e-25
TLE3	0.342093	0.411	0.253	1.22e-25
PSTPIP1	0.262891	0.295	0.153	1.8e-25
ANXA5	0.263141	0.851	0.738	2.02e-25
GLT1D1	0.407536	0.154	0.053	2.25e-25
LITAF	0.689575	0.531	0.38	2.63e-25
GLIPR2	0.281616	0.551	0.366	4.66e-25
SSB	0.279436	0.544	0.383	6.92e-25
RAB24	0.308417	0.328	0.189	8.37e-25
STX3	0.497213	0.131	0.04	8.52e-25
SELENOK	0.334803	0.41	0.273	1.02e-24
CYSTM1	0.299711	0.298	0.162	1.05e-24
PPP4R3A	0.250042	0.383	0.233	1.56e-24
EIF1B	0.281413	0.512	0.352	1.67e-24
TNFSF10	0.784649	0.702	0.537	1.77e-24
METTL9	0.314637	0.462	0.295	1.93e-24
RAB11B	0.254659	0.398	0.245	2.77e-24
CYBA	0.252462	0.883	0.835	3.07e-24
ATP5MPL	0.417793	0.527	0.393	4.36e-24
SP100	0.32141	0.633	0.446	5.18e-24
SLC25A37	0.989075	0.368	0.228	6.71e-24
ZNF267	0.251803	0.335	0.197	8.56e-24
MTRNR2L12	0.281137	0.813	0.705	1.06e-23
NABP1	0.5726	0.285	0.152	1.28e-23
LILRB3	0.291401	0.641	0.448	2.8e-23
RPL28	0.325039	0.891	0.759	2.83e-23
CAST	0.273355	0.775	0.629	3.59e-23
ERBIN	0.338457	0.371	0.238	4.64e-23
LMNB1	0.384801	0.149	0.054	5.85e-23
CKAP4	0.363398	0.306	0.168	7.86e-23
EIF4A1	0.258848	0.578	0.4	1.63e-22
C1QA	1.30705	0.317	0.2	1.83e-22
UBB	0.264895	0.805	0.613	1.9e-22
PDLIM7	0.255983	0.219	0.105	2.61e-22
CXCR2	1.32248	0.101	0.026	3.85e-22
REL	0.308655	0.701	0.533	4.55e-22
ELOB	0.347252	0.587	0.413	5.67e-22
PTAFR	0.323505	0.276	0.149	6.09e-22
ANP32A	0.305178	0.703	0.518	7.13e-22
PARP14	0.520055	0.514	0.372	7.35e-22
ELOC	0.308509	0.405	0.279	2.11e-21
MBOAT7	0.399113	0.342	0.203	2.25e-21
PRELID1	0.259549	0.827	0.656	4.19e-21
NT5C3A	0.406308	0.339	0.211	4.39e-21
COX5B	0.258672	0.829	0.705	5.44e-21
SELENOH	0.341687	0.496	0.362	6.36e-21
RNF19B	0.288105	0.264	0.143	6.48e-21
COX6C	0.261843	0.807	0.64	7.99e-21
NEAT1	0.339594	0.926	0.812	1.24e-20
FLOT1	0.432625	0.285	0.158	1.3e-20
ARHGAP26	0.40811	0.316	0.185	1.63e-20
GPR65	0.250364	0.461	0.303	2.44e-20
ITM2B	0.266783	0.954	0.866	3.36e-20
ANPEP	0.256414	0.345	0.204	3.77e-20
CTSL	0.276661	0.563	0.402	5.65e-20
SQOR	0.255722	0.318	0.197	6.08e-20
PRR13	0.271029	0.812	0.644	6.88e-20
VAMP8	0.269544	0.753	0.602	7.95e-20
ATP5ME	0.367921	0.492	0.365	1.47e-19
LAT2	0.281724	0.358	0.213	1.63e-19
SOD2	0.689555	0.797	0.648	2.32e-19
ANXA1	0.29669	0.767	0.608	2.34e-19
GADD45B	0.359845	0.478	0.338	3.28e-19
NORAD	0.274524	0.346	0.222	3.48e-19
EMB	0.333658	0.134	0.049	3.64e-19
STK17B	0.25502	0.815	0.667	4.19e-19
SELENOW	0.288229	0.435	0.305	7.93e-19
RNF149	0.298975	0.786	0.607	1.11e-18
IFIH1	0.293323	0.248	0.135	1.17e-18
TLR1	0.289323	0.328	0.197	1.29e-18
IFIT2	1.34686	0.364	0.244	1.98e-18
RAC2	0.388233	0.823	0.676	2.09e-18
SELENOS	0.275407	0.358	0.238	2.69e-18
COPS9	0.314425	0.448	0.326	2.69e-18
SMIM26	0.251271	0.354	0.234	4.05e-18
FCGR3B	0.547387	0.194	0.324	4.67e-18
ID2	0.392786	0.739	0.622	6.17e-18
CALM1	0.251937	0.884	0.782	6.23e-18
RPL30	0.309518	0.884	0.735	1.78e-17
APOBR	0.360697	0.304	0.177	2.07e-17
GRK2	0.305792	0.545	0.39	3.61e-17
ATP5MD	0.368961	0.486	0.368	3.82e-17
RGS2	0.754883	0.75	0.628	4.8e-17
ZBP1	0.29177	0.136	0.056	1.27e-16
UPP1	0.280615	0.556	0.391	1.38e-16
CASP4	0.303602	0.639	0.467	3.17e-16
IFI16	0.525204	0.579	0.435	3.35e-16
ATP5PF	0.313395	0.473	0.354	6.32e-16
SELENOF	0.25061	0.402	0.281	6.51e-16
ATP5IF1	0.283004	0.432	0.315	8.36e-16
SAMSN1	0.265768	0.497	0.356	1.12e-15
HLA-DRB1	0.345169	0.872	0.844	1.25e-15
RAB5IF	0.301694	0.411	0.301	1.5e-15
PSMB9	0.294465	0.826	0.703	2.05e-15
IGF2R	0.408007	0.297	0.178	2.41e-15
IVNS1ABP	0.346093	0.247	0.14	2.78e-15
R3HDM4	0.290449	0.336	0.212	2.99e-15
PARP9	0.368723	0.411	0.281	3.98e-15
HLA-DQB1	0.275673	0.636	0.49	8.35e-15
CDA	0.279468	0.436	0.306	1.25e-14
SHISA5	0.250739	0.546	0.403	2.04e-14
PELI1	0.26426	0.328	0.205	2.29e-14
RTN3	0.250314	0.615	0.455	2.51e-14
PRRG4	0.256835	0.128	0.055	9.32e-14
VNN2	0.788916	0.201	0.11	1.17e-13
IL2RG	0.275035	0.308	0.197	1.73e-13
TMEM176B	0.44645	0.478	0.375	2.6e-13
CIR1	0.357094	0.492	0.361	2.65e-13
ATP5MG	0.310529	0.55	0.416	4.84e-13
MEGF9	0.533762	0.373	0.25	7.45e-13
KIAA0040	0.260329	0.119	0.05	9e-13
RPL29	0.258111	0.882	0.711	1.55e-12
ACAP1	0.272349	0.119	0.05	1.95e-12
IFIT3	1.07373	0.362	0.26	2.21e-12
MSRB1	0.554917	0.383	0.263	2.4e-12
HMOX1	0.39945	0.732	0.599	4.28e-12
GRK3	0.255476	0.404	0.29	6.49e-12
MCTP2	0.354378	0.101	0.04	8.93e-12
DDX60L	0.453426	0.343	0.235	1.49e-10
ATP5MC2	0.28513	0.549	0.416	2.77e-10
IL4R	0.34378	0.182	0.103	6.74e-10
DUSP6	0.285698	0.742	0.629	2.94e-09
TUBA1A	0.299698	0.832	0.72	5.23e-09
TNIP1	0.250764	0.461	0.336	7.35e-09
PARP8	0.319336	0.142	0.075	7.86e-09
PYGL	0.371627	0.35	0.245	1.15e-08
NFE2	0.35603	0.126	0.064	1.57e-08
TNF	0.362366	0.261	0.176	1.91e-08
ADAM8	0.37578	0.191	0.117	9.92e-08
USP15	0.260057	0.652	0.522	2.94e-07
DDX58	0.355626	0.177	0.108	3.41e-07
SAMD9L	0.256987	0.336	0.239	7.6e-07
SRPK1	0.331867	0.135	0.076	1.03e-06
RNF24	0.44801	0.161	0.096	2.09e-06
GPX1	0.870774	0.263	0.201	2.55e-06
SMCHD1	0.542534	0.677	0.56	5.06e-06
GBP5	0.575109	0.338	0.248	5.41e-06
SAMD9	0.353507	0.332	0.243	5.93e-06
BAZ2B	0.272779	0.294	0.216	0.000402721
AMICA1	0.29917	0.061	0.111	0.000512585
SP110	0.261392	0.598	0.506	0.00172747
TRIM25	0.302217	0.251	0.184	0.00327739
RPL4	-0.816592	0.842	0.917	1.26e-166
RPL3	-0.745571	0.857	0.926	1.48e-156
NAP1L1	-0.511881	0.838	0.924	4.07e-138
FCGR3A	-0.897823	1	1	6.27e-132
EEF2	-0.859201	0.828	0.894	1.08e-119
RPS6	-0.625538	0.894	0.951	4.85e-104
RPS2	-0.606983	0.89	0.939	7.97e-101
TMEM66	-1.23575	0.025	0.221	3.36e-95
RP11-290F20.3	-1.11759	0.013	0.193	5.16e-94
AC009501.4	-1.25388	0.026	0.224	7.37e-94
BCAS4	-1.14389	0.024	0.203	1.15e-85
RPS17L	-1.03773	0.009	0.164	4.63e-83
RPS4X	-0.537243	0.88	0.923	1.86e-80
RPSAP58	-0.92278	0.008	0.155	2.47e-79
SPN	-0.94806	0.628	0.746	2.2e-74
RNA18S5	-1.08261	0.115	0.358	4.53e-73
TXNIP	-0.556351	0.944	0.933	1.07e-72
MATR3	-0.930844	0.014	0.162	1.53e-72
CRIP1	-0.918221	0.455	0.619	5.97e-72
RNA28S5	-0.925409	0.115	0.358	4.1e-71
MTRNR2L10	-1.11966	0.043	0.211	6.09e-70
AC104809.4	-0.823202	0	0.119	3.9e-69
RHOC	-0.713536	0.6	0.721	7.11e-68
C1orf63	-0.921479	0.014	0.152	1.1e-67
CSF1R	-1.05561	0.717	0.755	6.43e-66
EMR2	-0.712221	0.016	0.154	3.58e-65
AHNAK	-1.65553	0.734	0.786	5.53e-65
PABPC1	-0.706693	0.903	0.947	3.47e-62
SLC25A6	-0.488033	0.788	0.888	2.66e-60
SMEK1	-0.742364	0.009	0.127	1.27e-59
GLTSCR2	-1.26375	0.183	0.354	4.49e-59
GNB2L1	-0.860293	0.257	0.493	4.97e-59
CD97	-0.696946	0.027	0.164	1.65e-55
MT-RNR1	-1.46348	0.163	0.346	5.45e-55
EIF3C	-1.06101	0.064	0.212	1.06e-54
RPL8	-0.381899	0.897	0.942	2.52e-54
CDKN1C	-0.466702	0.535	0.748	7.48e-54
EMR1	-0.698662	0.009	0.118	2.08e-53
RPL13A	-0.684217	0.885	0.92	6.49e-53
LILRA3	-0.715352	0.005	0.105	1.75e-51
MT-RNR2	-1.50943	0.189	0.357	3.97e-50
RPS5	-0.436914	0.853	0.879	2.19e-49
WAPAL	-0.588659	0.012	0.117	2.85e-48
ATP5EP2	-0.537397	0.012	0.113	7.57e-46
ADRBK2	-1.11681	0.08	0.216	1.63e-45
RPL10A	-0.459101	0.857	0.855	5.64e-45
CERKL	-0.571221	0.011	0.102	4.37e-42
PTP4A2	-0.464202	0.835	0.877	1.79e-40
MT-ND6	-1.52571	0.336	0.449	1.94e-37
LYPD2	-1.19291	0.122	0.268	2.36e-37
ARPC2	-0.253097	0.93	0.921	6.59e-37
LYST	-0.62125	0.773	0.785	5e-36
RPL15	-0.389262	0.882	0.892	2.13e-35
RPS19	-0.448427	0.896	0.953	4.43e-35
MS4A7	-0.464052	0.802	0.87	1.03e-34
XIST	-0.550819	0.149	0.295	3.4e-32
SNHG5	-0.646869	0.024	0.112	4.79e-32
RPL7	-0.574479	0.858	0.866	1.49e-30
CKB	-0.631705	0.233	0.373	2.57e-30
VMO1	-0.645619	0.151	0.29	1.35e-29
TNFRSF1B	-0.666662	0.889	0.873	3.83e-29
CTSS	-0.28722	0.958	0.983	7.37e-28
HLA-E	-0.342733	0.988	0.945	9.11e-28
WDR11	-0.795134	0.361	0.469	1.11e-27
EIF3L	-0.476036	0.633	0.682	4.3e-26
SCRN1	-0.757031	0.192	0.314	7.64e-26
GDI2	-0.449211	0.743	0.731	1.28e-24
LINC00657	-0.828832	0.094	0.191	6.15e-24
BIN2	-0.47676	0.727	0.714	1.05e-22
ZNF217	-0.705722	0.261	0.366	1.17e-22
PSAP	-0.576914	0.959	0.975	1.42e-22
TTC9	-0.413355	0.073	0.165	3.92e-21
NBEAL1	-0.908915	0.203	0.296	3.1e-20
ATP5O	-0.703432	0.093	0.181	3.94e-20
ERBB2IP	-0.615839	0.087	0.177	6.48e-20
MTRNR2L8	-0.494012	0.536	0.632	1.91e-19
CLEC4F	-0.269846	0.032	0.102	4.82e-19
GNAS	-0.36135	0.819	0.771	4.97e-19
CHST2	-0.533256	0.254	0.356	8.14e-19
FLNA	-0.551995	0.823	0.784	1.83e-18
EIF4B	-0.591948	0.641	0.66	3.56e-18
CIRBP	-0.399728	0.747	0.701	5.33e-18
HHEX	-0.491165	0.324	0.419	3.69e-17
RBM3	-0.40273	0.752	0.724	4.92e-17
KNDC1	-0.309728	0.088	0.175	7.46e-17
HSPA8	-0.423858	0.693	0.713	1.13e-16
RPL31	-0.665873	0.864	0.882	1.17e-16
RPS10	-0.644345	0.689	0.659	2.47e-16
RPS14	-0.272266	0.903	0.941	9.36e-16
LST1	-0.308014	0.921	0.944	1.9e-15
NBPF1	-0.479409	0.051	0.119	4.07e-15
EIF3E	-0.426589	0.687	0.67	1.13e-14
UNC119	-0.465361	0.577	0.592	7.64e-14
RPL27A	-0.633344	0.871	0.897	8.59e-14
CDH23	-0.528491	0.328	0.405	1.1e-13
SOD1	-0.443809	0.643	0.648	1.4e-13
MTSS1	-0.545558	0.658	0.673	1.58e-13
ATM	-0.507338	0.354	0.425	6.29e-13
DYRK2	-0.387183	0.117	0.197	8.85e-13
MTRNR2L1	-0.358886	0.098	0.175	1.02e-12
RPS27	-0.581585	0.891	0.798	1.42e-12
SIGLEC10	-0.625727	0.59	0.618	1.91e-12
RPS18	-0.349166	0.892	0.885	1.92e-12
MSN	-0.414879	0.877	0.817	3.8e-12
LYNX1	-0.414826	0.065	0.131	4.9e-12
LRRFIP1	-0.34661	0.882	0.842	5.14e-12
ETS1	-0.455427	0.042	0.101	5.6e-12
CCNI	-0.250844	0.85	0.828	6.13e-12
IER5	-0.434791	0.63	0.653	1.14e-11
KIAA1033	-0.570629	0.103	0.171	2.07e-11
WASF2	-0.375678	0.8	0.752	4.1e-11
KIAA0430	-0.388419	0.059	0.121	5.23e-11
SETBP1	-0.420585	0.108	0.181	6.71e-11
ITGA4	-0.610828	0.63	0.63	3.69e-10
PLD4	-0.263084	0.159	0.239	4.47e-10
SESN3	-0.452166	0.167	0.244	4.48e-10
TMBIM4	-0.324235	0.548	0.595	5.44e-10
GIMAP1	-0.451314	0.3	0.368	1.02e-09
PPM1N	-0.411059	0.218	0.302	1.46e-09
SYTL1	-0.325363	0.351	0.43	2.04e-09
CAP1	-0.338646	0.89	0.833	4.01e-09
JAK1	-0.518966	0.698	0.671	5.11e-09
KLF12	-0.370128	0.052	0.107	5.86e-09
ITGAL	-0.665509	0.674	0.66	7.65e-09
UTRN	-0.535152	0.673	0.674	8.87e-09
CFD	-0.261465	0.824	0.82	1.45e-08
LYN	-0.307372	0.904	0.86	1.5e-08
RPL21	-0.710821	0.879	0.737	1.59e-08
PRKCB	-0.451406	0.658	0.658	2.61e-08
C11orf21	-0.439739	0.306	0.373	3.66e-08
CDIP1	-0.254805	0.123	0.191	3.95e-08
LUC7L3	-0.39241	0.418	0.467	1.21e-07
EIF4A2	-0.397731	0.61	0.606	1.39e-07
CALM2	-0.259687	0.873	0.866	3.9e-07
EIF3H	-0.300553	0.736	0.705	7.01e-07
AGPAT3	-0.64941	0.42	0.456	7.48e-07
RPL27	-0.311817	0.871	0.835	7.98e-07
RRAS	-0.368098	0.555	0.568	9.28e-07
C10orf54	-0.26481	0.285	0.392	1.01e-06
PTPRC	-0.358641	0.955	0.931	1.25e-06
RPL26	-0.336351	0.877	0.761	1.49e-06
FAM21C	-0.387925	0.063	0.111	2.91e-06
FAM110A	-0.379323	0.47	0.497	3.25e-06
GNLY	-0.58778	0.083	0.134	5.62e-06
NBPF10	-0.503527	0.192	0.248	6.32e-06
LNPEP	-0.560214	0.44	0.468	6.64e-06
ZC3H11A	-0.375634	0.075	0.124	1.04e-05
PPM1L	-0.379764	0.134	0.193	1.05e-05
TES	-0.541547	0.454	0.481	1.65e-05
EPS8	-0.286049	0.15	0.213	1.68e-05
EHBP1L1	-0.505801	0.617	0.613	1.82e-05
LIPE-AS1	-0.365712	0.074	0.122	1.91e-05
DICER1	-0.507954	0.439	0.47	1.95e-05
EIF3F	-0.284597	0.704	0.668	2.06e-05
AKAP11	-0.51816	0.141	0.196	2.3e-05
CYFIP2	-0.48459	0.372	0.423	3.01e-05
PTPN18	-0.460772	0.577	0.576	3.86e-05
STK10	-0.445285	0.626	0.606	3.88e-05
MKRN1	-0.425103	0.572	0.56	7.2e-05
STK32C	-0.255123	0.168	0.226	8.04e-05
ZNF302	-0.319396	0.074	0.121	0.000115629
CCNG2	-0.311811	0.241	0.302	0.000128313
NEURL1	-0.34994	0.245	0.305	0.000209122
CAPNS1	-0.330678	0.726	0.672	0.000284879
SLC44A2	-0.422057	0.384	0.428	0.0002874
ACTR2	-0.359862	0.855	0.806	0.000313523
TOP2B	-0.48812	0.253	0.299	0.000380609
LMO2	-0.30567	0.577	0.576	0.000415361
PIK3IP1	-0.335287	0.176	0.23	0.000423708
PIK3CG	-0.407663	0.294	0.346	0.000535086
HEXIM1	-0.406343	0.157	0.206	0.000806749
CD79B	-0.325361	0.426	0.474	0.000971201
NBPF12	-0.307091	0.066	0.107	0.00129305
MACF1	-0.79748	0.512	0.514	0.0020778
TGOLN2	-0.480139	0.676	0.638	0.00224149
NKTR	-0.334722	0.571	0.569	0.00270425
MBD2	-0.305712	0.677	0.647	0.002742
RFTN1	-0.491302	0.253	0.298	0.002925
ARHGAP30	-0.4202	0.699	0.65	0.00518294
TRAF3IP3	-0.423581	0.454	0.471	0.00558586
TCEB2	-0.350473	0.241	0.306	0.0080251
INPP4A	-0.349606	0.219	0.267	0.00943474
