# Supplementary material for: Transcriptional Changes in CD16+ Monocytes May Contribute to the Pathogenesis of COVID-19
Source: Front Immunol. 2021 May 24;12:665773. doi: 10.3389/fimmu.2021.665773 (PMC8181441; doi:10.3389/fimmu.2021.665773)
Supplement: Supplementary file 2 [file Table_2.xlsx]

## Sheet: Sub-Cluster 0 DEG 
Supplementary Table 2 (Table S2). List of differentially expressed genes in Sub-Cluster 0 of CD16+ monocytes from COVID-19 cases compared to healthy controls.
Gene ID	avg_logFC1	pct.12	pct.23	p_val_adj4
NAMPT	1.72638	0.902	0.56	1.72e-104		notes:
SRGN	1.14135	0.965	0.817	3.5e-96		1.- Value refers to log fold-change of the average differential expression between the two groups.
IFITM2	1.13484	0.974	0.809	9.02e-94		Positive values represent increased gene expression in CD16+ monocytes from COVID-19 cases compared to healthy controls.
IFITM3	1.52837	0.907	0.758	1.55e-93		Negative values represent decreased gene expression in CD16+ monocytes from COVID-19 cases compared to healthy controls.
S100A8	2.66234	0.867	0.445	2.35e-87		2.- The percentage of cells where the feature is detected in the COVID-19 group.
IFI27	3.01227	0.35	0.008	1.08e-78		3.- The percentage of cells where the feature is detected in the healthy group.
S100A9	2.49065	0.94	0.662	1.69e-78		4.- Adjusted p-value, based on bonferroni correction.
FOS	1.85567	0.822	0.519	3.77e-73
NFKBIA	1.54261	0.808	0.493	1.7e-69
APOBEC3A	1.72394	0.621	0.228	1.1e-68
NCF1	1.55763	0.565	0.182	1.41e-65
FPR1	1.56996	0.635	0.251	6.5e-65
G0S2	1.4998	0.444	0.094	1.41e-61
ZFP36	1.5452	0.804	0.558	2.27e-59
CD14	1.46127	0.423	0.09	9.34e-59
AQP9	1.41304	0.351	0.053	6.37e-52
CD63	1.18483	0.679	0.369	2.48e-51
IL1B	1.70493	0.305	0.035	2.82e-51
CCL3	1.76008	0.244	0.005	6.39e-51
PPP1R15A	1.12503	0.708	0.368	5.97e-50
EGR1	1.78942	0.329	0.048	8.46e-50
SOCS3	1.13024	0.266	0.019	4.87e-49
IFITM1	1.36778	0.451	0.141	4.01e-48
DUSP1	1.08574	0.897	0.788	1.1e-46
IFI6	1.38261	0.575	0.254	3.38e-46
CD83	0.879143	0.546	0.22	1.09e-45
HLA-A	0.681536	0.95	0.9	1.78e-45
SAT1	0.724482	0.968	0.934	2.16e-45
FOSB	1.10611	0.437	0.137	6.52e-45
CSF3R	1.29133	0.549	0.231	7.53e-45
CXCL8	1.09253	0.22	0.008	5.38e-43
ZFP36L1	1.03018	0.729	0.444	6e-43
HLA-DRB5	0.893668	0.715	0.348	7.77e-43
MNDA	1.58299	0.832	0.564	7.92e-43
ACSL1	1.68158	0.462	0.154	4.29e-42
IER2	1.20684	0.76	0.488	2.23e-40
PTPRE	1.02039	0.585	0.281	1.33e-39
SELL	2.16276	0.421	0.143	5.48e-39
JUN	1.5594	0.398	0.133	4.77e-37
S100A11	0.74449	0.847	0.697	1.63e-36
RASGEF1B	0.707945	0.424	0.146	1.87e-36
SLC2A3	1.47131	0.275	0.049	2.32e-36
BCL2A1	1.01994	0.747	0.452	3e-36
IFI44L	1.36032	0.308	0.077	2.65e-35
FCN1	0.938414	0.803	0.661	1.16e-34
JUNB	0.965316	0.837	0.743	1.76e-34
FFAR2	1.3638	0.303	0.069	3.3e-34
TNFAIP3	0.92985	0.404	0.138	9.79e-34
IFI44	0.999525	0.317	0.082	2.07e-33
CLIC1	0.744843	0.751	0.536	3.86e-33
PLAUR	0.898116	0.641	0.376	9.23e-33
MS4A6A	0.905886	0.391	0.14	1.51e-32
PLSCR1	0.934678	0.466	0.198	2.16e-32
MXD1	1.17611	0.497	0.223	3.04e-32
EMP3	0.765847	0.784	0.587	6.53e-32
MT2A	1.09528	0.729	0.477	1.06e-30
SGK1	0.692277	0.317	0.085	1.93e-30
GLUL	0.89627	0.748	0.477	2.34e-30
CCR1	0.785602	0.309	0.087	2.63e-30
OASL	0.93039	0.237	0.043	8.45e-30
BTG2	0.831212	0.632	0.359	1.4e-29
TXN	0.803887	0.537	0.273	4.8e-29
DUSP2	0.782216	0.232	0.042	6e-29
FYB1	0.938424	0.538	0.291	1.18e-28
KLF6	0.745078	0.879	0.74	1.3e-27
FCGR1A	0.898559	0.247	0.054	1.97e-27
KDM6B	0.672533	0.366	0.136	3.86e-27
ISG15	1.75173	0.606	0.361	5.15e-27
TREM1	0.72294	0.252	0.058	1.14e-26
MARCKS	1.20498	0.701	0.487	3.54e-26
CDKN1A	0.561206	0.436	0.184	3.67e-26
PDE4B	0.934926	0.266	0.068	4.6e-26
PIM3	0.668249	0.455	0.208	4.67e-26
SIGLEC1	0.659946	0.134	0.002	1.25e-25
EPSTI1	0.931489	0.445	0.206	1.69e-25
PLBD1	0.849213	0.422	0.188	1.77e-25
IER3	0.685354	0.202	0.035	2.21e-25
NLRP3	0.461071	0.306	0.101	3.3e-25
S100A6	0.662373	0.891	0.829	5.36e-25
H3F3B	0.608984	0.932	0.873	5.67e-25
ADM	1.00172	0.234	0.05	6.29e-25
RSAD2	1.77454	0.211	0.041	7.01e-25
CAPG	0.610668	0.294	0.092	7.56e-25
PPIF	0.530799	0.249	0.064	8.29e-25
TCN2	0.428783	0.216	0.044	1.1e-24
NR4A1	0.838107	0.423	0.194	2.27e-24
ACTN1	0.943439	0.239	0.058	3.84e-24
ATP6V0C	1.12015	0.224	0.05	5.85e-24
SQSTM1	0.620687	0.597	0.34	7.46e-24
ZYX	0.7035	0.681	0.447	9.16e-24
MYADM	0.699333	0.576	0.324	1.18e-23
IGKC	0.575123	0.207	0.039	1.2e-23
C5AR1	0.713945	0.771	0.563	2.5e-23
B2M	0.286468	0.997	0.994	8.59e-23
PHACTR1	0.538806	0.221	0.05	8.62e-23
GRN	0.704298	0.709	0.508	8.93e-23
PECAM1	0.62261	0.708	0.411	1.17e-22
IFIT1	1.76491	0.215	0.05	1.4e-22
NAIP	0.688131	0.262	0.076	1.9e-22
GBP1	0.744364	0.518	0.271	3.18e-22
PIM1	0.679587	0.32	0.117	4.79e-22
SERPINB1	0.664884	0.672	0.405	6.68e-22
NR4A2	0.554694	0.244	0.065	6.69e-22
LDLR	0.338337	0.158	0.019	7.61e-22
MX1	1.08154	0.403	0.18	8.26e-22
GABARAPL1	0.429062	0.311	0.112	1.04e-21
ATOX1	0.530382	0.518	0.289	1.52e-21
BHLHE40	0.483161	0.255	0.076	1.69e-21
PLP2	0.495754	0.437	0.214	1.83e-21
ADA2	0.685444	0.449	0.236	1.85e-21
SERPING1	0.661443	0.183	0.033	2.53e-21
ABCA1	0.487878	0.209	0.046	2.56e-21
XAF1	1.12705	0.498	0.259	3.08e-21
LILRB4	0.370131	0.331	0.128	4.04e-21
LGALS3BP	0.405083	0.189	0.037	4.57e-21
HIF1A	0.727587	0.528	0.294	1.06e-20
ICAM1	0.541843	0.32	0.127	2.37e-20
PLAC8	0.875515	0.615	0.412	3.07e-20
ATF3	0.300315	0.298	0.104	5.37e-20
GCA	0.932571	0.53	0.288	5.6e-20
GRINA	0.653461	0.595	0.36	6.49e-20
JUND	0.655879	0.706	0.497	1.36e-19
ARL4A	0.527407	0.43	0.218	1.97e-19
PFKFB3	0.493719	0.287	0.106	2.29e-19
MAP3K8	0.486342	0.568	0.329	2.51e-19
ARHGDIA	0.45342	0.621	0.377	4.43e-19
BCL3	0.483609	0.274	0.093	7.27e-19
CTSD	0.642787	0.699	0.492	1.21e-18
IL1RN	0.826773	0.187	0.043	1.85e-18
S100A12	1.44974	0.266	0.091	2.02e-18
CLEC4E	0.766091	0.135	0.016	5.26e-18
CCL4	1.51709	0.141	0.019	6.33e-18
CD36	0.500966	0.274	0.1	6.72e-18
ADGRE5	0.431406	0.677	0.402	7.87e-18
LY6E	0.758336	0.738	0.562	8.17e-18
IFNGR2	0.519895	0.64	0.405	8.24e-18
PLEK	0.752033	0.842	0.667	9.68e-18
CXCR2	1.76899	0.172	0.036	1.09e-17
HCST	0.567079	0.621	0.418	1.51e-17
BASP1	1.58574	0.352	0.161	1.82e-17
AC020656.1	1.12661	0.366	0.191	2.28e-17
PLK3	0.353529	0.348	0.155	3.23e-17
VIM	0.479597	0.848	0.831	6e-17
CTD-3252C9.4	0.342026	0.111	0.007	7.83e-17
DDIT3	0.470594	0.242	0.081	7.94e-17
IGSF6	0.600947	0.692	0.475	8.32e-17
BLVRB	0.447863	0.507	0.291	8.68e-17
ATP2B1-AS1	0.622746	0.336	0.161	9.5e-17
LITAF	1.04715	0.51	0.314	9.81e-17
FAM129A	1.19154	0.289	0.114	1.54e-16
DYSF	1.12163	0.134	0.019	1.62e-16
SH3BGRL3	0.49808	0.809	0.728	1.83e-16
HLA-DQA2	0.649682	0.271	0.105	2.25e-16
TNFSF13	0.461657	0.17	0.039	2.26e-16
ITGAM	0.957906	0.251	0.088	2.47e-16
DDIT4	0.438914	0.213	0.064	2.83e-16
FCGR2B	0.417371	0.22	0.069	3.32e-16
MX2	0.926663	0.48	0.27	3.52e-16
ZNF385A	0.400034	0.48	0.259	3.56e-16
VCAN	0.760087	0.385	0.192	4.62e-16
GPR35	0.291813	0.205	0.06	5.87e-16
RAB1B	0.398246	0.368	0.181	5.87e-16
NEU1	0.4464	0.282	0.115	8.28e-16
TRIB1	0.668475	0.331	0.145	1.07e-15
SPATS2L	0.334193	0.17	0.039	1.95e-15
RGCC	0.311658	0.116	0.013	2.32e-15
ATP5F1E	0.833955	0.492	0.321	3.19e-15
FPR2	0.614106	0.224	0.073	3.4e-15
CREG1	0.273957	0.35	0.161	3.83e-15
RGS10	0.36273	0.562	0.343	4.66e-15
RIPOR2	0.588162	0.436	0.244	5.71e-15
TPM4	0.305082	0.441	0.23	5.71e-15
PPIB	0.428793	0.591	0.373	7.48e-15
CNN2	0.424286	0.548	0.331	8.15e-15
CARD16	0.500963	0.748	0.561	1.14e-14
NINJ1	0.563086	0.642	0.426	1.36e-14
CD68	0.479174	0.718	0.495	1.77e-14
HIST1H2AC	1.01733	0.255	0.099	1.79e-14
LAP3	0.385648	0.499	0.294	2.01e-14
DDT	0.386506	0.522	0.312	2.57e-14
IFIT2	2.01435	0.391	0.217	4.02e-14
SLC25A37	1.45499	0.379	0.203	4.83e-14
ASGR1	0.373206	0.302	0.137	5.18e-14
LAMP2	0.550084	0.478	0.275	6.05e-14
NCF4	0.918184	0.342	0.166	8.6e-14
UBE2L6	0.485981	0.57	0.358	9.11e-14
PTGS2	0.933255	0.162	0.041	9.75e-14
B4GALT5	0.782089	0.332	0.164	1.27e-13
BCL6	0.63772	0.368	0.187	1.27e-13
CREB5	0.870558	0.16	0.04	1.43e-13
TNFSF13B	0.520053	0.625	0.406	2.23e-13
HBB	2.13173	0.166	0.046	2.38e-13
GABARAP	0.906403	0.398	0.224	2.99e-13
NDUFB11	0.382447	0.558	0.367	3.53e-13
ATF5	0.362018	0.211	0.074	4.42e-13
RELB	0.344158	0.284	0.126	4.73e-13
FCGR1B	0.487544	0.174	0.049	5.55e-13
LY96	0.374622	0.438	0.242	8.49e-13
FTH1	0.541653	0.828	0.705	8.58e-13
SPI1	0.410479	0.798	0.623	1.02e-12
LIMK2	1.0413	0.166	0.046	1.04e-12
NUP58	0.289849	0.198	0.066	1.05e-12
IGHA1	0.37175	0.106	0.014	1.21e-12
PSME2	0.51775	0.711	0.577	1.26e-12
EMD	0.266366	0.293	0.134	1.29e-12
PF4	0.462195	0.174	0.051	1.62e-12
AHR	0.328251	0.243	0.098	1.81e-12
ATP6V1F	0.361188	0.584	0.394	1.89e-12
JAML	0.321019	0.479	0.273	1.92e-12
HERC5	0.993626	0.233	0.095	2.08e-12
PPBP	0.489288	0.209	0.074	2.69e-12
STAT1	0.640417	0.579	0.355	2.89e-12
NDUFA1	0.335064	0.705	0.503	3.13e-12
PSMA6	0.300597	0.253	0.106	3.63e-12
ISG20	0.861664	0.302	0.149	4.51e-12
CTSA	0.397945	0.442	0.258	5.74e-12
MIDN	0.364883	0.634	0.425	8.45e-12
AES	0.295877	0.437	0.25	9e-12
PNPLA2	0.287343	0.329	0.166	1.01e-11
GPSM3	0.389805	0.716	0.512	1.11e-11
LGALS2	0.612483	0.202	0.076	1.75e-11
C8orf59	0.31861	0.428	0.245	1.87e-11
TNFAIP2	0.417357	0.68	0.488	2.28e-11
AKIRIN2	0.439117	0.471	0.283	2.44e-11
CEBPD	0.628101	0.614	0.442	2.49e-11
TALDO1	0.558149	0.713	0.504	3.01e-11
PXN	0.648188	0.147	0.038	3.01e-11
NFKB2	0.33573	0.327	0.167	3.18e-11
TRIM22	0.516773	0.506	0.309	3.73e-11
FCGR2A	0.754234	0.655	0.454	4.59e-11
SEC61B	0.405044	0.611	0.422	4.87e-11
HLA-DMA	0.456383	0.494	0.326	5.11e-11
C1QC	1.00929	0.104	0.017	5.61e-11
RPL22L1	0.330082	0.463	0.286	5.83e-11
ATP5MF	0.506368	0.426	0.279	6.41e-11
HLA-C	0.260125	0.969	0.944	6.97e-11
NRDC	0.277795	0.331	0.172	8.04e-11
CHMP1B	0.493425	0.397	0.229	9.24e-11
LGALS3	0.432837	0.678	0.504	9.27e-11
PSMB10	0.420943	0.494	0.318	9.57e-11
CCNL1	0.514977	0.718	0.519	9.79e-11
TNFSF10	0.859483	0.679	0.504	1.07e-10
EPN1	0.351893	0.471	0.293	1.21e-10
PLIN3	0.28122	0.362	0.191	1.6e-10
GAPDH	0.493735	0.79	0.641	1.74e-10
ITM2B	0.392502	0.923	0.812	1.84e-10
TOP1	0.485691	0.471	0.292	1.86e-10
GRK2	0.453105	0.482	0.292	2.34e-10
IRF7	0.510494	0.445	0.267	2.42e-10
SEM1	0.438384	0.381	0.234	3.47e-10
CSRNP1	0.261547	0.338	0.178	3.7e-10
ELOB	0.439018	0.506	0.314	4.59e-10
CARD19	0.327796	0.293	0.149	4.94e-10
NMI	0.513375	0.436	0.262	4.95e-10
H3F3A	0.410067	0.783	0.688	5.99e-10
CD1D	0.266145	0.182	0.066	6.57e-10
RP11-160E2.6	0.491559	0.114	0.024	6.73e-10
RNASEK	0.299305	0.285	0.141	6.74e-10
TIMP1	0.619621	0.721	0.591	7.08e-10
SHTN1	0.303832	0.221	0.094	7.25e-10
PSTPIP1	0.35377	0.257	0.114	7.32e-10
NFIL3	0.823849	0.261	0.123	7.43e-10
NDUFS5	0.279161	0.632	0.436	8.18e-10
ACTB	0.37813	0.936	0.964	8.46e-10
SIRPA	0.400827	0.177	0.061	8.84e-10
FCAR	0.254693	0.104	0.019	1e-09
C1QB	1.46741	0.149	0.046	1e-09
ATP5MPL	0.526522	0.443	0.295	1.01e-09
MCL1	0.39995	0.841	0.658	1.02e-09
ATP6V0A1	0.267949	0.204	0.081	1.08e-09
CASP4	0.537133	0.581	0.378	1.09e-09
S100A4	0.427709	0.839	0.86	1.23e-09
BST2	0.423648	0.614	0.429	1.45e-09
EIF2AK2	0.7202	0.399	0.237	2.1e-09
PPP4R3A	0.321632	0.349	0.191	2.29e-09
NEAT1	0.423125	0.894	0.783	2.6e-09
CLU	0.319332	0.122	0.03	2.81e-09
NAPA	0.360066	0.455	0.281	2.99e-09
IFI35	0.429069	0.379	0.225	3.13e-09
FNDC3B	0.463347	0.215	0.091	3.81e-09
TAP1	0.454771	0.413	0.245	4.3e-09
ORMDL2	0.265068	0.266	0.129	4.76e-09
ATP5PD	0.495061	0.407	0.263	5.59e-09
WAS	0.385899	0.685	0.491	5.61e-09
SUSD6	0.289067	0.279	0.139	5.63e-09
IFIT3	1.67017	0.369	0.227	5.94e-09
CCDC59	0.26306	0.413	0.24	6.82e-09
RAB8A	0.291153	0.548	0.361	7.6e-09
OTUD1	0.33739	0.322	0.174	7.9e-09
TMEM176A	0.529174	0.291	0.158	8.05e-09
CMIP	0.293964	0.322	0.169	8.19e-09
MT-ND4L	0.64981	0.711	0.541	8.3e-09
ENTPD1	0.319043	0.216	0.091	8.33e-09
CD74	0.710304	0.809	0.904	9.18e-09
IFRD1	0.616975	0.286	0.145	9.36e-09
TAGAP	0.527024	0.343	0.19	9.41e-09
SELENOW	0.364072	0.353	0.209	9.41e-09
FCER1G	0.345245	0.822	0.824	9.42e-09
TMSB10	0.346246	0.849	0.916	9.76e-09
ADGRE2	0.333003	0.527	0.337	9.77e-09
SAT2	0.264555	0.427	0.259	1e-08
IFI27L2	0.255754	0.364	0.209	1.02e-08
ARHGEF40	0.310768	0.159	0.055	1.03e-08
STX3	0.688665	0.121	0.031	1.06e-08
RPS26	0.612796	0.718	0.53	1.23e-08
ELOC	0.320598	0.341	0.196	1.23e-08
ATP5PF	0.430257	0.384	0.24	1.26e-08
EMB	0.583985	0.134	0.039	1.28e-08
NABP1	0.877153	0.29	0.152	1.33e-08
SNU13	0.250125	0.518	0.337	1.34e-08
TAGLN2	0.379657	0.666	0.461	1.5e-08
PSMB3	0.295852	0.648	0.468	1.83e-08
PPP4C	0.353559	0.539	0.354	1.87e-08
IRF2BP2	0.369512	0.39	0.244	1.91e-08
SQOR	0.294854	0.265	0.137	2.23e-08
NXT1	0.265681	0.242	0.115	2.76e-08
SELENOK	0.372309	0.33	0.196	2.86e-08
PER1	0.280253	0.289	0.15	3.09e-08
PLD3	0.260283	0.26	0.129	3.17e-08
HBA2	0.862758	0.112	0.028	3.17e-08
MIF	0.2677	0.386	0.229	3.25e-08
BST1	0.461125	0.255	0.124	3.34e-08
SP100	0.536544	0.574	0.39	3.43e-08
GSTO1	0.337189	0.609	0.432	3.49e-08
HEXB	0.254938	0.257	0.126	3.49e-08
STAT3	0.440602	0.536	0.351	3.97e-08
LYZ	0.963804	0.767	0.69	4.29e-08
ICAM2	0.281183	0.427	0.262	4.67e-08
SDCBP	0.536488	0.701	0.527	4.89e-08
SSB	0.253303	0.472	0.305	4.98e-08
NT5C3A	0.484743	0.312	0.177	5.36e-08
NDUFB3	0.250525	0.491	0.312	6.18e-08
HSPB1	0.261074	0.291	0.151	6.28e-08
GRK3	0.389902	0.368	0.224	6.47e-08
SELENOF	0.329405	0.341	0.202	6.74e-08
CIR1	0.604396	0.452	0.288	7.7e-08
ATP5ME	0.477223	0.408	0.275	7.79e-08
COX6A1	0.332731	0.683	0.495	7.86e-08
NORAD	0.311688	0.317	0.179	7.9e-08
NME2	0.27645	0.172	0.067	7.95e-08
AC007952.4	0.281405	0.17	0.067	8.16e-08
HLA-DMB	0.354307	0.391	0.243	9.37e-08
BAX	0.275544	0.576	0.396	1.05e-07
S100A10	0.465843	0.765	0.668	1.07e-07
ST8SIA4	0.281425	0.349	0.197	1.08e-07
SUB1	0.332251	0.691	0.51	1.18e-07
CSTA	0.300595	0.598	0.413	1.29e-07
ARF5	0.262681	0.51	0.334	1.56e-07
AC103591.3	0.278501	0.125	0.039	1.56e-07
DDX3Y	0.268812	0.272	0.134	1.6e-07
DRAM1	0.254835	0.209	0.093	1.69e-07
MBOAT7	0.623976	0.293	0.16	1.84e-07
HIST2H2BE	0.336693	0.12	0.033	1.91e-07
LMNB1	0.591312	0.15	0.054	1.95e-07
MARCO	0.296614	0.23	0.113	2.17e-07
RGS2	1.04356	0.739	0.605	2.69e-07
ALDH2	0.311875	0.287	0.158	2.76e-07
SOD2	0.921521	0.798	0.632	3.15e-07
LILRB3	0.396345	0.578	0.388	3.73e-07
ARHGAP26	0.589261	0.306	0.173	4.1e-07
ATP6V0D1	0.313639	0.591	0.403	4.39e-07
REL	0.380552	0.626	0.459	4.42e-07
GNG5	0.373907	0.725	0.576	4.58e-07
IL6R	0.529502	0.281	0.152	4.69e-07
ECE1	0.263746	0.248	0.12	5.3e-07
RAB8B	0.30477	0.359	0.207	5.32e-07
PRDX1	0.251518	0.598	0.425	5.85e-07
AGTRAP	0.39775	0.544	0.38	6.1e-07
TRIR	0.292841	0.471	0.297	6.22e-07
RBM47	0.340808	0.324	0.184	6.75e-07
SELENOS	0.304526	0.294	0.168	6.93e-07
GLT1D1	0.494617	0.132	0.044	9.11e-07
TMEM91	0.29372	0.113	0.032	1.09e-06
PPIA	0.361875	0.734	0.617	1.13e-06
SELENOH	0.381841	0.414	0.273	1.19e-06
CXCR4	0.385111	0.322	0.182	1.21e-06
ZBP1	0.468452	0.126	0.042	1.26e-06
ATP5MG	0.451	0.47	0.317	1.33e-06
CMPK2	0.334591	0.161	0.063	1.35e-06
CD55	0.25064	0.604	0.43	1.42e-06
IGF2R	0.633929	0.324	0.186	1.59e-06
BLOC1S1	0.288111	0.644	0.473	2.08e-06
ARHGAP45	0.283171	0.342	0.213	2.33e-06
ERBIN	0.3902	0.313	0.19	2.49e-06
LILRA5	0.299366	0.634	0.487	2.79e-06
C16orf72	0.31535	0.395	0.243	3.2e-06
HGS	0.274112	0.247	0.13	3.66e-06
PGD	0.52416	0.413	0.268	3.68e-06
NOP53	0.305086	0.45	0.288	3.84e-06
FNIP1	0.253576	0.305	0.171	4.56e-06
ADAM17	0.37317	0.371	0.232	4.69e-06
TLR2	0.287198	0.396	0.242	5e-06
TSPO	0.387819	0.77	0.672	5.33e-06
APOBR	0.631041	0.284	0.159	5.45e-06
PELI1	0.396534	0.336	0.191	5.52e-06
CKAP4	0.552447	0.27	0.145	6.2e-06
ATP5MD	0.396915	0.391	0.264	7.12e-06
PARP14	0.659631	0.491	0.35	7.12e-06
CD82	0.303395	0.128	0.044	7.39e-06
HRH2	0.264026	0.446	0.294	7.41e-06
MS4A4A	0.321769	0.348	0.223	7.61e-06
HLA-DRA	0.460662	0.787	0.791	8.75e-06
RNF19B	0.358381	0.239	0.127	9.46e-06
MSRB1	0.911738	0.374	0.236	1.07e-05
PKN2	0.298964	0.38	0.237	1.13e-05
FOSL2	0.312716	0.341	0.206	1.2e-05
PNRC1	0.384587	0.783	0.667	1.24e-05
RPL36AL	0.277772	0.724	0.615	1.3e-05
POLD4	0.307689	0.256	0.139	1.36e-05
FERMT3	0.322048	0.508	0.34	1.4e-05
GLRX	0.345879	0.575	0.411	1.41e-05
CPD	0.535684	0.219	0.111	1.46e-05
SHISA5	0.408486	0.484	0.328	1.53e-05
GPR65	0.29368	0.396	0.246	1.85e-05
IRF1	0.4759	0.751	0.563	1.92e-05
LINC00936	0.714276	0.201	0.103	1.93e-05
RPS4Y1	0.291483	0.469	0.308	2.09e-05
NFE2L2	0.38163	0.408	0.263	2.19e-05
SH3GLB1	0.487286	0.531	0.377	2.22e-05
PDLIM7	0.309021	0.187	0.088	2.51e-05
RPS27L	0.302373	0.584	0.428	2.89e-05
C1QA	1.22316	0.276	0.167	2.9e-05
SMIM26	0.263013	0.281	0.166	3.03e-05
RACK1	0.255742	0.553	0.322	3.21e-05
IFNGR1	0.351203	0.526	0.358	3.27e-05
SIRPB1	0.358986	0.379	0.237	3.9e-05
ZNF267	0.375166	0.282	0.165	3.95e-05
ANPEP	0.375108	0.292	0.165	3.99e-05
NSA2	0.250974	0.547	0.388	4.1e-05
TPP1	0.254157	0.51	0.363	4.54e-05
FTL	0.329752	0.934	0.976	4.59e-05
IFI16	0.745328	0.555	0.402	4.73e-05
PCBP1	0.287126	0.743	0.614	4.81e-05
SPAG9	0.25992	0.341	0.206	4.99e-05
YPEL5	0.264327	0.644	0.493	5.34e-05
CYSTM1	0.324227	0.236	0.129	5.54e-05
DAZAP2	0.305783	0.774	0.626	5.58e-05
ATP5MC2	0.387018	0.472	0.316	5.7e-05
CNIH4	0.251422	0.463	0.318	5.81e-05
VNN2	1.11041	0.211	0.111	5.92e-05
FLOT1	0.658791	0.244	0.131	6.27e-05
CPVL	0.266251	0.568	0.409	7.12e-05
VAMP5	0.32296	0.621	0.472	7.96e-05
RNF149	0.418223	0.752	0.583	8.06e-05
GMFG	0.363377	0.836	0.687	8.27e-05
AC020916.1	0.252246	0.167	0.078	9.33e-05
EIF4E3	0.394878	0.218	0.112	9.44e-05
PLXDC2	0.298845	0.446	0.295	0.00010044
SMIM25	0.340724	0.452	0.297	0.000123488
PHF11	0.304196	0.333	0.206	0.000124637
GBP5	0.978577	0.348	0.219	0.000125355
G6PD	0.286513	0.326	0.202	0.000126177
C1orf162	0.267398	0.718	0.611	0.000145706
PARP8	0.642734	0.155	0.069	0.000145795
PARP9	0.553999	0.385	0.252	0.000149834
PPP1R10	0.282113	0.235	0.129	0.00015824
YPEL3	0.411281	0.404	0.263	0.000158477
IRF2	0.292657	0.419	0.275	0.000167978
SERF2	0.284144	0.801	0.778	0.000177941
MAP1LC3B	0.279347	0.557	0.41	0.000178088
RBPJ	0.338073	0.44	0.301	0.00018881
ATP5IF1	0.294287	0.351	0.231	0.000191624
SRSF5	0.256227	0.777	0.666	0.00021156
COPS9	0.301615	0.351	0.235	0.000229998
EIF1B	0.270759	0.421	0.291	0.000253864
UPP1	0.423419	0.487	0.332	0.00029023
RAC1	0.300327	0.737	0.631	0.000297842
TLR1	0.397414	0.286	0.171	0.000310503
LARP7	0.279939	0.369	0.241	0.000349809
TLE3	0.300608	0.362	0.234	0.000354875
TRIM69	0.261228	0.232	0.127	0.000366354
PTAFR	0.421636	0.228	0.126	0.000375873
CST3	0.432761	0.794	0.821	0.000382825
METTL9	0.445769	0.364	0.238	0.000510985
MYL12B	0.27773	0.755	0.637	0.000549644
SEMA4A	0.321546	0.238	0.135	0.000550333
UBE2D1	0.273688	0.425	0.293	0.000619248
PACSIN2	0.298051	0.287	0.172	0.000626134
MEGF9	0.854638	0.36	0.237	0.000675896
IFIH1	0.397232	0.237	0.134	0.000849909
HMGB1	0.278669	0.695	0.558	0.000850424
TRIM38	0.336914	0.547	0.389	0.000924969
SAMSN1	0.35189	0.45	0.315	0.000928925
RTN3	0.423558	0.557	0.399	0.000946813
HLA-DQB1	0.294484	0.55	0.413	0.00098633
LAT2	0.384966	0.287	0.172	0.000991
CAST	0.278161	0.701	0.578	0.00103914
SMCHD1	0.838171	0.698	0.554	0.00121175
USP15	0.427088	0.612	0.468	0.00156408
NFKBIZ	0.315261	0.745	0.661	0.00164123
ACAP1	0.411514	0.1	0.036	0.00183615
CDA	0.386391	0.369	0.25	0.00190053
RIPK2	0.250814	0.319	0.201	0.00217993
WASHC4	0.256412	0.309	0.2	0.00224277
IL2RG	0.319281	0.277	0.168	0.00268297
JPT1	0.284289	0.389	0.269	0.00288772
KIAA0040	0.357799	0.111	0.043	0.0031863
MID1IP1	0.252709	0.299	0.19	0.00367025
TMEM176B	0.50714	0.395	0.294	0.0041752
RAB24	0.277957	0.274	0.174	0.00437849
DDX60L	0.769556	0.349	0.236	0.00461019
CCDC71L	0.336592	0.167	0.085	0.00480418
ATP6V0E1	0.257241	0.709	0.563	0.00495917
HEBP2	0.348366	0.372	0.252	0.00554139
IVNS1ABP	0.538083	0.232	0.135	0.00630816
MYL12A	0.260918	0.786	0.668	0.00634169
RAC2	0.379303	0.726	0.6	0.0064011
ATP5MC3	0.32801	0.39	0.281	0.00676837
ANP32A	0.34892	0.614	0.467	0.00756057
AP5B1	0.37892	0.191	0.106	0.00849218
RBMS1	0.35795	0.426	0.302	0.00962537
RPL4	-0.959851	0.736	0.867	9.68e-64
RPL3	-0.839812	0.749	0.894	2.72e-54
NAP1L1	-0.495155	0.737	0.899	2.79e-46
EEF2	-0.99063	0.718	0.843	1.24e-45
FCGR3A	-0.851277	1	1	5.66e-43
AHNAK	-1.895	0.673	0.774	1.14e-41
RPS6	-0.77883	0.792	0.925	1.62e-41
GNB2L1	-1.18094	0.22	0.553	1.69e-41
RPS17L	-1.15407	0.003	0.179	2.6e-33
GLTSCR2	-1.39487	0.16	0.388	8.2e-32
AC009501.4	-1.29864	0.046	0.267	3.97e-31
RPSAP58	-0.954766	0.004	0.167	8.34e-30
SPN	-0.993066	0.572	0.72	9.94e-30
BCAS4	-1.05424	0.028	0.221	1.11e-29
RPS2	-0.676115	0.79	0.897	1.69e-29
PABPC1	-0.80279	0.818	0.932	2.18e-29
SLC25A6	-0.633845	0.677	0.838	4.95e-29
AC104809.4	-0.996738	0	0.151	8.73e-29
CRIP1	-1.04257	0.372	0.572	1.83e-28
TMEM66	-1.11427	0.041	0.244	1.83e-28
RP11-290F20.3	-0.945365	0.025	0.208	4.75e-28
EIF3C	-1.31493	0.055	0.243	1.21e-27
MTRNR2L10	-1.13272	0.051	0.25	4.57e-27
MATR3	-0.964869	0.017	0.183	1.75e-26
CSF1R	-1.19666	0.638	0.704	1.27e-25
RPS5	-0.612466	0.745	0.837	6.02e-25
C1orf63	-0.958693	0.022	0.187	1.16e-24
RPS4X	-0.622152	0.779	0.893	1.54e-24
SMEK1	-0.884456	0.007	0.145	1.27e-23
RPL8	-0.509155	0.798	0.904	8.44e-23
MT-ND6	-1.64515	0.305	0.475	5.36e-22
ADRBK2	-1.26253	0.073	0.231	1.27e-19
RHOC	-0.705933	0.516	0.644	2.08e-19
RPL13A	-0.802193	0.782	0.883	2.83e-19
MS4A7	-0.600527	0.717	0.826	2.99e-19
MT-RNR1	-1.34138	0.229	0.418	8.5e-19
EMR1	-0.737601	0.012	0.136	2.27e-18
EMR2	-0.597424	0.029	0.173	3.64e-18
CDKN1C	-0.580148	0.498	0.695	4.32e-18
CD97	-0.596485	0.041	0.186	4.83e-16
LILRA3	-0.676394	0.004	0.105	6.92e-16
TXNIP	-0.402188	0.923	0.924	2.18e-15
PTP4A2	-0.509303	0.763	0.835	1.44e-14
RPL31	-0.861905	0.755	0.842	1.78e-14
MT-RNR2	-1.20793	0.285	0.434	2.25e-14
LINC00657	-0.958787	0.082	0.22	3.17e-14
WAPAL	-0.529426	0.018	0.129	3.63e-14
RPL7	-0.689966	0.76	0.818	9.42e-14
RNA18S5	-0.539956	0.205	0.435	1.63e-13
ATP5EP2	-0.540169	0.013	0.114	2.04e-13
RPL10A	-0.539397	0.747	0.8	5.6e-13
CERKL	-0.517654	0.012	0.106	1.41e-12
RNA28S5	-0.401749	0.205	0.435	2.6e-12
RPS19	-0.552526	0.799	0.924	3.91e-12
GDI2	-0.60027	0.63	0.674	1.3e-11
ARPC2	-0.274063	0.864	0.891	1.47e-11
RPL15	-0.497644	0.775	0.85	1.84e-11
TNFRSF1B	-0.677671	0.819	0.842	2.3e-11
FLNA	-0.736691	0.723	0.738	3.46e-11
SNHG5	-0.71581	0.023	0.119	5.05e-11
LYPD2	-1.09628	0.098	0.23	1.75e-10
AC013394.2	-0.361133	0.016	0.105	3.07e-10
HSPA8	-0.635927	0.576	0.659	4.73e-10
EIF3L	-0.585886	0.523	0.609	6.48e-10
PSAP	-0.65519	0.922	0.953	1.04e-09
RBM3	-0.575772	0.629	0.664	1.1e-09
SIGLEC10	-0.808229	0.52	0.599	3.18e-09
VMO1	-0.720544	0.138	0.274	3.77e-09
LYST	-0.559749	0.73	0.76	4.3e-09
EIF4B	-0.670008	0.563	0.626	5.32e-09
SCRN1	-0.827076	0.176	0.303	6.19e-09
ATP5O	-0.793454	0.069	0.174	6.33e-09
WDR11	-0.912349	0.321	0.437	6.59e-09
CTSS	-0.329598	0.913	0.972	1.08e-08
TTC9	-0.55556	0.06	0.163	2.09e-08
CKB	-0.67839	0.181	0.306	6.82e-08
KIAA1033	-0.661255	0.1	0.207	1.08e-07
MTRNR2L8	-0.352969	0.525	0.649	1.27e-07
ZNF217	-0.737635	0.246	0.362	1.46e-07
BIN2	-0.470358	0.649	0.669	1.64e-07
NBEAL1	-1.06664	0.173	0.279	2.32e-07
RPL27A	-0.736112	0.773	0.856	3.03e-07
RPS11	-0.298977	0.806	0.903	3.28e-07
RPS14	-0.383724	0.812	0.911	8.48e-07
RPS3	-0.332497	0.792	0.858	2.44e-06
RP1-17K7.2	-0.380433	0.027	0.106	2.74e-06
ERBB2IP	-0.563804	0.088	0.19	2.88e-06
XIST	-0.550863	0.143	0.26	3.34e-06
SOD1	-0.567211	0.535	0.591	3.4e-06
EIF3E	-0.563387	0.567	0.595	3.78e-06
LST1	-0.407325	0.842	0.923	4.31e-06
C10orf54	-0.398169	0.28	0.441	1.93e-05
OIP5-AS1	-0.435563	0.032	0.105	3.7e-05
RP11-362F19.1	-0.433642	0.04	0.114	5.82e-05
GIMAP1	-0.534746	0.226	0.328	6.31e-05
HEXIM1	-0.529006	0.122	0.218	6.87e-05
ITGAL	-0.741621	0.616	0.632	9.17e-05
HSP90AB1	-0.560455	0.622	0.652	9.33e-05
CIRBP	-0.4661	0.653	0.634	0.00017124
RPS10	-0.797293	0.578	0.59	0.000172892
LYNX1	-0.473002	0.058	0.137	0.000174279
SH2D1B	-0.374763	0.037	0.107	0.000179989
RPL27	-0.486881	0.756	0.775	0.000193504
HHEX	-0.60253	0.275	0.371	0.000219474
NBPF1	-0.569525	0.053	0.127	0.000362784
TCEB2	-0.531279	0.209	0.324	0.00155388
MSN	-0.417341	0.812	0.782	0.00200575
ETS1	-0.55151	0.041	0.107	0.00233124
KNDC1	-0.302717	0.069	0.146	0.0024015
ITGA4	-0.64497	0.581	0.598	0.00278143
CDH23	-0.597623	0.281	0.364	0.0029387
DYRK2	-0.422822	0.102	0.185	0.0030027
ARPC1B	-0.294744	0.784	0.816	0.00327928
EEF1A1	-0.254322	0.803	0.948	0.00328686
GNLY	-0.763848	0.069	0.141	0.00577362
WASF2	-0.440775	0.702	0.687	0.00726617
ATP5A1	-0.699988	0.189	0.266	0.00995181

## Sheet: Sub-Cluster 1 DEG
Supplementary Table 2 (Table S2). List of differentially expressed genes in Sub-Cluster 1 of CD16+ monocytes from COVID-19 cases compared to healthy controls.
Gene ID	avg_logFC1	pct.12	pct.23	p_val_adj4
IFITM2	1.01996	0.997	0.91	5.98e-105		notes:
IFITM3	1.35123	0.954	0.871	3.4e-99		1.- Value refers to log fold-change of the average differential expression between the two groups.
IFI27	3.25233	0.43	0.007	5.45e-95		Positive values represent increased gene expression in CD16+ monocytes from COVID-19 cases compared to healthy controls.
FOS	2.62272	0.782	0.405	9.33e-82		Negative values represent decreased gene expression in CD16+ monocytes from COVID-19 cases compared to healthy controls.
NFKBIA	1.60698	0.866	0.571	8.57e-80		2.- The percentage of cells where the feature is detected in the COVID-19 group.
IFITM1	1.84925	0.618	0.208	1.32e-77		3.- The percentage of cells where the feature is detected in the healthy group.
CD63	1.22157	0.794	0.475	1.21e-75		4.- Adjusted p-value, based on bonferroni correction.
SRGN	0.950897	0.979	0.869	2.32e-73
HLA-DRB5	0.967722	0.848	0.371	2.59e-70
NAMPT	1.25088	0.901	0.648	3.53e-67
APOBEC3A	1.72178	0.677	0.294	2.15e-65
ZFP36	1.65713	0.879	0.647	2.02e-62
FCN1	0.985122	0.913	0.766	7.82e-58
DUSP1	1.28581	0.951	0.856	3.51e-57
PPP1R15A	1.05104	0.739	0.376	5.95e-56
CD83	0.874655	0.608	0.248	2.85e-54
S100A11	0.670335	0.953	0.834	7.8e-51
CDKN1A	0.961457	0.489	0.151	3.91e-49
FPR1	1.20336	0.625	0.307	2.62e-44
CD14	0.985232	0.391	0.091	3.08e-44
G0S2	1.53287	0.386	0.093	6.32e-44
IFI6	1.40024	0.687	0.382	1.02e-43
S100A8	2.13997	0.82	0.516	3.36e-43
JUN	1.86571	0.401	0.11	7.67e-43
JUNB	0.913701	0.943	0.832	8.32e-43
EMP3	0.717926	0.917	0.745	2.05e-42
ZFP36L1	0.89769	0.738	0.443	1.41e-40
CXCL8	0.900593	0.221	0.006	1.94e-40
FOSB	0.992788	0.384	0.1	2.48e-40
AQP9	0.913796	0.341	0.074	3.55e-37
MXD1	0.898222	0.511	0.209	3.87e-37
PLAUR	0.847171	0.747	0.489	6.75e-37
GLUL	0.942038	0.788	0.532	6.89e-37
IER2	0.965861	0.82	0.584	1e-36
NCF1	1.20258	0.506	0.221	1.01e-36
ATP6V0C	1.4655	0.269	0.04	3.12e-36
NR4A1	0.955376	0.548	0.262	8.31e-36
SOCS3	0.870066	0.216	0.013	1.56e-35
CCL3	1.37731	0.198	0.006	4.4e-35
RASGEF1B	0.546937	0.414	0.136	6.23e-35
ZYX	0.766645	0.824	0.575	3.68e-34
CLIC1	0.53294	0.886	0.736	4.93e-33
LY6E	0.882272	0.891	0.717	5.73e-33
C5AR1	0.659242	0.867	0.652	2.08e-32
PTPRE	0.687586	0.558	0.29	3.88e-32
KLF6	0.626145	0.909	0.775	7.55e-32
IFI44L	0.932285	0.298	0.074	2.69e-31
SAT1	0.515576	0.99	0.965	9.5e-31
LILRA5	0.680878	0.81	0.643	7.68e-30
TMSB10	0.406832	0.953	0.972	8.34e-30
TNFAIP3	0.545645	0.336	0.096	9.79e-30
EGR1	1.25381	0.234	0.034	2.74e-29
ARL4A	0.561255	0.545	0.277	2.93e-29
HLA-A	0.450931	0.982	0.94	3.54e-29
GRINA	0.659339	0.711	0.466	9.71e-29
ATOX1	0.566632	0.618	0.352	1.74e-28
PLP2	0.560252	0.593	0.326	2.33e-28
HLA-DQA2	0.778151	0.326	0.099	1.13e-27
MT2A	1.01837	0.841	0.621	1.13e-27
TNFSF13	0.63257	0.219	0.032	1.19e-27
LGALS3BP	0.421276	0.23	0.039	1.27e-27
SGK1	0.608832	0.293	0.074	1.71e-27
IGKC	0.410581	0.247	0.046	2.93e-27
HCST	0.674931	0.743	0.537	3.7e-27
VIM	0.47309	0.958	0.914	9.3e-27
IL1B	0.979316	0.218	0.035	5.44e-26
IFI44	0.600407	0.301	0.091	4.8e-25
SELL	1.37793	0.325	0.107	5.5e-25
DUSP2	0.631961	0.232	0.047	9.46e-25
PPBP	1.02173	0.263	0.064	3.86e-24
FTH1	0.507857	0.938	0.82	6.24e-24
S100A6	0.488875	0.974	0.931	8.57e-24
CTSD	0.675716	0.802	0.633	1.11e-23
SQSTM1	0.546021	0.685	0.437	1.55e-23
BTG2	0.640561	0.664	0.41	2.57e-23
S100A9	1.658	0.925	0.786	2.99e-23
ISG15	1.81941	0.69	0.495	4.23e-23
MNDA	1.25649	0.817	0.612	4.49e-23
ADM	0.620343	0.27	0.072	5.05e-23
BCL2A1	0.649815	0.853	0.661	7.89e-23
NR4A2	0.33384	0.22	0.043	8.18e-23
PECAM1	0.560094	0.863	0.569	8.8e-23
GABARAP	1.22032	0.492	0.276	1.85e-22
MS4A6A	0.629332	0.348	0.137	3.63e-22
FTL	0.430632	0.977	0.988	7.01e-22
SERF2	0.383343	0.928	0.883	1.2e-21
RAB1B	0.450803	0.483	0.256	2.78e-21
MYADM	0.605461	0.608	0.368	4.15e-21
RPS27L	0.658382	0.769	0.583	4.83e-21
ACSL1	1.08424	0.361	0.14	5.43e-21
TREM1	0.597604	0.216	0.048	1.22e-20
CSRNP1	0.426389	0.405	0.183	1.8e-20
PLSCR1	0.712804	0.454	0.231	1.97e-20
LINC00936	0.944405	0.24	0.065	1.99e-20
ATF3	0.321304	0.34	0.131	2.41e-20
PLEK	0.609512	0.893	0.702	2.47e-20
PLBD1	0.63163	0.466	0.237	2.81e-20
PLAC8	0.944403	0.696	0.518	2.88e-20
TIMP1	0.652307	0.864	0.758	3.69e-20
IGSF6	0.49143	0.762	0.54	9.4e-20
GRN	0.555885	0.788	0.603	1.12e-19
ADA2	0.675661	0.477	0.283	1.18e-19
SERPING1	0.451818	0.183	0.033	1.24e-19
SIGLEC1	0.283368	0.116	0.001	2.31e-19
EPSTI1	0.698754	0.461	0.246	2.68e-19
HIST1H2AC	0.681253	0.281	0.095	5.27e-19
LILRB4	0.36094	0.385	0.174	6.26e-19
FYB1	0.7525	0.618	0.433	7.59e-19
FCER1G	0.334409	0.926	0.928	8.11e-19
CCR1	0.523587	0.266	0.091	9.09e-19
PPIA	0.440698	0.887	0.754	1.64e-18
GPSM3	0.4208	0.868	0.68	1.92e-18
OASL	0.586116	0.243	0.076	3.16e-18
MX1	0.821634	0.404	0.189	3.4e-18
CD52	0.400025	0.91	0.849	4.94e-18
FFAR2	0.94328	0.246	0.078	6.59e-18
MARCKS	1.07569	0.713	0.571	1.19e-17
SH3BGRL3	0.401292	0.934	0.843	2.05e-17
PSME2	0.501191	0.85	0.68	2.63e-17
IL1RN	0.546172	0.169	0.032	5.11e-17
NEU1	0.41923	0.346	0.154	5.2e-17
S100A10	0.522454	0.897	0.82	7.01e-17
TNFSF13B	0.550521	0.671	0.458	8.08e-17
H3F3B	0.476753	0.979	0.924	1.12e-16
JUND	0.561231	0.802	0.645	1.2e-16
MT-ND4L	0.698115	0.788	0.602	1.59e-16
FPR2	0.429681	0.246	0.078	1.63e-16
PIM1	0.457316	0.34	0.154	1.77e-16
ADGRE5	0.424293	0.799	0.554	1.86e-16
PIM3	0.489227	0.509	0.308	1.89e-16
NINJ1	0.567168	0.745	0.584	1.99e-16
MAP3K8	0.459629	0.636	0.422	2.08e-16
RAC2	0.54724	0.894	0.741	2.66e-16
PTX3	0.266037	0.112	0.006	3.36e-16
PAK2	0.372536	0.76	0.55	3.46e-16
CARD16	0.444233	0.869	0.731	4.24e-16
NFKBIZ	0.474481	0.844	0.706	4.47e-16
GNG5	0.380019	0.881	0.754	6.94e-16
BHLHE40	0.392507	0.232	0.076	1.49e-15
PFKFB3	0.505519	0.255	0.091	1.66e-15
PCBP1	0.455583	0.855	0.703	2.29e-15
SLC2A3	0.866767	0.17	0.036	2.63e-15
TCN2	0.327226	0.202	0.058	3.55e-15
NDUFA1	0.34917	0.849	0.687	4.46e-15
CLU	0.298082	0.134	0.018	4.51e-15
RP11-160E2.6	0.400359	0.12	0.012	6.99e-15
RSAD2	0.978292	0.159	0.034	9.24e-15
RBM8A	0.357387	0.685	0.477	2.27e-14
HBA1	0.705048	0.111	0.009	2.5e-14
CCL4	1.20374	0.129	0.018	2.76e-14
PCBP2	0.414409	0.83	0.653	3.09e-14
CSF3R	1.22617	0.378	0.203	3.39e-14
ARHGDIA	0.37232	0.745	0.539	3.57e-14
GLMP	0.267748	0.236	0.082	3.74e-14
PRDX1	0.413718	0.785	0.598	4.2e-14
TXNDC17	0.332574	0.584	0.377	5.83e-14
VCAN	0.467967	0.309	0.131	5.97e-14
TXN	0.386134	0.618	0.421	6.66e-14
IER3	0.434245	0.173	0.044	6.78e-14
GPR35	0.311011	0.23	0.083	7.1e-14
CAPG	0.383654	0.276	0.111	7.79e-14
STAC3	0.320092	0.289	0.12	8.03e-14
CUX1	0.466724	0.798	0.626	8.36e-14
ATP6V1F	0.370052	0.725	0.554	1.33e-13
RGS10	0.333406	0.673	0.471	1.59e-13
XAF1	0.659509	0.495	0.299	1.83e-13
NDUFB11	0.367466	0.701	0.505	1.85e-13
PHACTR1	0.460141	0.192	0.058	2.26e-13
FCGR2B	0.368155	0.246	0.097	2.32e-13
C1orf162	0.34619	0.866	0.729	2.43e-13
HBB	1.77582	0.183	0.056	2.44e-13
MS4A4A	0.441503	0.546	0.356	3.1e-13
POLD4	0.615756	0.357	0.185	3.71e-13
ADGRE2	0.383562	0.655	0.443	4.24e-13
TRIM22	0.436244	0.52	0.318	4.51e-13
C8orf59	0.34277	0.569	0.374	4.91e-13
USP18	0.252062	0.138	0.026	5.2e-13
PF4	0.533607	0.182	0.051	5.76e-13
NME2	0.39657	0.225	0.082	6.06e-13
SPI1	0.36097	0.924	0.786	6.93e-13
DDIT4	0.379106	0.195	0.062	1.09e-12
CTD-3252C9.4	0.288861	0.109	0.012	1.2e-12
MTRNR2L12	0.362771	0.821	0.695	1.33e-12
UBE2L6	0.385658	0.692	0.501	1.37e-12
MCL1	0.41658	0.871	0.66	1.75e-12
LILRB2	0.283559	0.889	0.819	1.88e-12
CST3	0.436208	0.917	0.898	1.88e-12
ATP6V0D1	0.346839	0.723	0.518	2.15e-12
YWHAZ	0.301683	0.918	0.805	2.19e-12
BST2	0.437843	0.757	0.583	2.94e-12
GRASP	0.258219	0.271	0.113	3.19e-12
MIF	0.376463	0.543	0.352	3.46e-12
RPL36AL	0.316113	0.865	0.771	3.82e-12
GABARAPL1	0.402469	0.335	0.167	3.94e-12
GLRX	0.362575	0.736	0.54	4.33e-12
NDUFS5	0.280313	0.77	0.589	4.72e-12
COX8A	0.340838	0.866	0.715	5.49e-12
EIF5A	0.318349	0.763	0.577	7.54e-12
CARD19	0.35247	0.355	0.192	7.72e-12
KDM6B	0.410039	0.316	0.153	9.02e-12
BCL3	0.334593	0.28	0.126	9.94e-12
PNRC1	0.411016	0.851	0.723	1.09e-11
BASP1	1.10799	0.304	0.14	1.45e-11
CD68	0.415362	0.871	0.66	1.95e-11
SEM1	0.428522	0.518	0.359	2.94e-11
H2AFJ	0.359207	0.547	0.354	3.09e-11
RPS26	0.589934	0.875	0.68	3.6e-11
SNHG15	0.320731	0.438	0.262	5.09e-11
PPIB	0.319568	0.745	0.556	5.3e-11
CD99	0.254426	0.219	0.082	5.82e-11
C3AR1	0.330201	0.483	0.291	6.99e-11
POMP	0.2622	0.814	0.646	7.67e-11
TAP1	0.477704	0.486	0.303	8.44e-11
CD74	0.569162	0.926	0.947	8.67e-11
CCNL1	0.414904	0.754	0.549	1.09e-10
DAZAP2	0.282514	0.881	0.735	1.37e-10
ASGR1	0.264195	0.287	0.137	1.56e-10
SCAND1	0.266925	0.679	0.492	1.64e-10
ANXA5	0.28088	0.889	0.79	1.67e-10
PARVG	0.289309	0.674	0.472	1.7e-10
GAPDH	0.385432	0.92	0.783	1.72e-10
RAB24	0.327314	0.379	0.208	1.99e-10
FAM177A1	0.2511	0.339	0.173	2.16e-10
BLOC1S1	0.319181	0.805	0.658	2.28e-10
PSMB10	0.370287	0.663	0.466	2.56e-10
IFI30	0.410093	0.771	0.574	2.9e-10
ACTB	0.318173	0.978	0.984	3.35e-10
IFI27L2	0.255644	0.492	0.312	3.39e-10
BAX	0.320924	0.736	0.564	3.87e-10
SNRPG	0.282031	0.697	0.52	4.29e-10
HBA2	0.903565	0.129	0.03	4.48e-10
COA3	0.272353	0.404	0.231	4.59e-10
COX6A1	0.342408	0.845	0.703	4.81e-10
LAMP2	0.345859	0.507	0.326	6.11e-10
SNU13	0.291072	0.686	0.488	6.13e-10
JUP	0.257906	0.215	0.085	7.23e-10
S100A4	0.346821	0.953	0.949	7.26e-10
DDIT3	0.294051	0.257	0.117	8.63e-10
RAC1	0.342277	0.877	0.757	1.03e-09
AKIRIN2	0.373032	0.564	0.389	1.06e-09
ATP5F1E	0.572751	0.574	0.481	1.07e-09
PLK3	0.279585	0.376	0.215	1.08e-09
ISG20	0.724454	0.305	0.161	1.21e-09
CD36	0.259803	0.227	0.092	1.56e-09
GLT1D1	0.505381	0.125	0.028	1.82e-09
LILRB1	0.375208	0.801	0.653	1.97e-09
IFIT1	1.38508	0.202	0.083	2.17e-09
IFI35	0.405821	0.488	0.334	2.5e-09
PGD	0.511538	0.488	0.311	2.68e-09
SUB1	0.339855	0.821	0.664	2.95e-09
NLRP3	0.28994	0.255	0.118	3.42e-09
PNPLA2	0.342109	0.391	0.235	3.58e-09
TMEM123	0.261134	0.588	0.415	5.74e-09
TAGLN2	0.387308	0.698	0.507	5.78e-09
LIMD2	0.332427	0.88	0.749	6.06e-09
JAML	0.310473	0.54	0.356	6.2e-09
FBP1	0.341958	0.484	0.312	6.76e-09
RAB8A	0.337633	0.695	0.526	7.12e-09
CHCHD10	0.322474	0.773	0.578	8.44e-09
ITGAM	0.376299	0.18	0.064	9.51e-09
PTGS2	0.563482	0.103	0.019	1.2e-08
HMOX1	0.557218	0.806	0.668	1.24e-08
STK17B	0.277344	0.826	0.682	1.24e-08
MID1IP1	0.264901	0.423	0.268	1.42e-08
IL6R	0.342024	0.257	0.117	1.48e-08
TSPO	0.32416	0.901	0.832	1.62e-08
BLVRB	0.303471	0.557	0.388	1.66e-08
ST8SIA4	0.347459	0.386	0.237	2.12e-08
KRTCAP2	0.305641	0.533	0.363	2.13e-08
CREG1	0.279628	0.372	0.216	2.15e-08
DDT	0.307131	0.639	0.458	2.2e-08
DRAM1	0.272921	0.261	0.129	2.36e-08
AGTRAP	0.261136	0.685	0.504	2.93e-08
NCF4	0.724911	0.352	0.206	2.94e-08
CYSTM1	0.355048	0.325	0.179	3.28e-08
IRF7	0.439996	0.52	0.362	3.57e-08
ARF5	0.301705	0.673	0.499	3.81e-08
ATP6V0E1	0.312337	0.857	0.718	4.15e-08
PSMB2	0.261899	0.629	0.454	4.33e-08
RIPOR2	0.458022	0.53	0.38	5.67e-08
CASP5	0.255846	0.265	0.133	6.12e-08
PSMB9	0.349407	0.875	0.758	6.53e-08
AC020656.1	0.834523	0.38	0.256	6.58e-08
EIF1AY	0.286984	0.266	0.126	7.36e-08
LY96	0.264278	0.523	0.348	8.29e-08
UBE2D1	0.27863	0.507	0.353	8.41e-08
MAP1LC3B	0.338619	0.702	0.528	9.99e-08
SEC61B	0.310941	0.754	0.602	1.05e-07
CCNK	0.258028	0.407	0.249	1.06e-07
MTPN	0.279102	0.866	0.761	1.06e-07
PSMB3	0.337113	0.803	0.634	1.21e-07
RNF149	0.338895	0.795	0.614	1.3e-07
PSMA6	0.306363	0.292	0.16	1.36e-07
MIDN	0.326475	0.706	0.537	1.36e-07
RAB11B	0.316855	0.419	0.269	1.8e-07
LGALS3	0.371336	0.83	0.699	1.88e-07
CALM1	0.268942	0.929	0.843	1.91e-07
ANP32A	0.309687	0.743	0.564	2.09e-07
PHPT1	0.25436	0.569	0.407	2.2e-07
EPN1	0.259458	0.58	0.414	2.84e-07
COX5A	0.271674	0.775	0.607	2.86e-07
COX5B	0.277072	0.871	0.775	3.77e-07
H3F3A	0.301726	0.883	0.819	4.22e-07
LCP2	0.25403	0.685	0.52	4.26e-07
SF3B4	0.252659	0.394	0.245	6.42e-07
PDLIM7	0.287184	0.238	0.118	6.56e-07
CTSL	0.377454	0.644	0.501	8.36e-07
WAS	0.318393	0.795	0.619	8.49e-07
BCL6	0.366125	0.343	0.2	1.02e-06
CTSA	0.300651	0.513	0.354	1.03e-06
LILRA2	0.29019	0.658	0.495	1.05e-06
CXCR4	0.426564	0.299	0.169	1.16e-06
FCGR1A	0.453975	0.222	0.106	1.28e-06
C9orf16	0.251963	0.602	0.443	1.29e-06
UQCR10	0.261116	0.815	0.665	1.54e-06
PPP2R1A	0.276235	0.451	0.301	1.63e-06
SELENOK	0.342323	0.451	0.324	2.19e-06
HACD4	0.268231	0.488	0.333	2.23e-06
ZNF385A	0.342652	0.445	0.304	2.42e-06
NDUFA12	0.257246	0.729	0.549	2.91e-06
VAMP5	0.319186	0.77	0.636	3.08e-06
HERC5	0.524978	0.216	0.106	3.35e-06
RPLP1	0.258181	0.919	0.883	3.36e-06
LAP3	0.264962	0.548	0.381	3.36e-06
LILRB3	0.285729	0.636	0.464	3.65e-06
ACTN1	0.669776	0.146	0.054	4.04e-06
RABAC1	0.301174	0.543	0.394	5.12e-06
MX2	0.44267	0.477	0.329	5.55e-06
PARP14	0.531553	0.474	0.347	6.47e-06
R3HDM4	0.318861	0.35	0.209	6.6e-06
SF3B6	0.25896	0.618	0.474	6.74e-06
GCA	0.402186	0.532	0.36	8.03e-06
PDE4B	0.461897	0.184	0.085	8.92e-06
EIF1B	0.269954	0.534	0.383	1.04e-05
TNFSF10	0.792908	0.712	0.555	1.05e-05
CNN2	0.414652	0.605	0.458	1.06e-05
LGALS2	0.342953	0.135	0.048	1.15e-05
COX6C	0.256884	0.859	0.721	1.28e-05
B4GALT5	0.391416	0.31	0.187	1.49e-05
TCEA1	0.27639	0.535	0.381	1.52e-05
RPL28	0.281475	0.923	0.797	1.71e-05
ATP2B1-AS1	0.48187	0.329	0.21	1.76e-05
PHF11	0.275452	0.387	0.251	1.92e-05
C4orf48	0.276677	0.666	0.535	3.5e-05
FNDC3B	0.26258	0.178	0.078	3.96e-05
MCTP2	0.372174	0.112	0.036	5.9e-05
TUBA1A	0.389231	0.871	0.764	5.98e-05
NMI	0.333273	0.506	0.368	6.02e-05
TMEM176A	0.445014	0.37	0.255	7.13e-05
ENTPD1	0.29541	0.156	0.065	7.43e-05
ATP5MF	0.392609	0.538	0.445	7.84e-05
IGF2R	0.435818	0.248	0.131	7.87e-05
IL2RG	0.356332	0.295	0.179	8.8e-05
LIMK2	0.580357	0.102	0.03	9.63e-05
CDA	0.28374	0.481	0.336	9.91e-05
CD37	0.270018	0.894	0.717	0.00016333
TAGAP	0.324715	0.346	0.225	0.000174483
HIST1H1E	0.318802	0.253	0.145	0.000193056
GLIPR2	0.265316	0.527	0.377	0.00026742
MDM2	0.256547	0.308	0.188	0.000317703
SELENOW	0.314339	0.481	0.363	0.00034933
C1QA	1.05335	0.318	0.214	0.000454301
IFNAR2	0.251789	0.434	0.305	0.000528599
TRIB1	0.438438	0.295	0.18	0.000636162
CAST	0.252554	0.77	0.645	0.000637661
GBP1	0.269738	0.496	0.357	0.000729897
TLE3	0.352159	0.359	0.234	0.00085629
LYZ	0.620193	0.863	0.773	0.000902919
DDX58	0.30792	0.179	0.089	0.00103032
LMNB1	0.334602	0.121	0.048	0.00137161
SOD2	0.594993	0.808	0.688	0.00140629
ERBIN	0.291659	0.356	0.246	0.00149457
NFIL3	0.318363	0.26	0.153	0.0016331
VNN2	0.761352	0.215	0.12	0.00198077
NT5C3A	0.385067	0.339	0.231	0.00215533
EIF2AK2	0.349453	0.394	0.279	0.00226223
CFDP1	0.254119	0.363	0.246	0.00249048
ATP5MPL	0.339978	0.547	0.451	0.00278409
PSTPIP1	0.266039	0.264	0.157	0.00333927
PPDPF	0.308845	0.87	0.731	0.00345587
RHOB	0.357685	0.68	0.551	0.00450885
C1QB	1.3408	0.142	0.069	0.00516671
SLC16A3	0.28751	0.599	0.454	0.00520481
FAM129A	0.809416	0.175	0.091	0.00594279
IRF2	0.27148	0.468	0.346	0.00670776
SELENOH	0.317854	0.508	0.416	0.0085118
RAB5IF	0.298532	0.448	0.354	0.00890859
COPS9	0.295708	0.476	0.381	0.0089184
RPL3	-0.735183	0.873	0.936	6.55e-68
RPL4	-0.807036	0.858	0.945	3.77e-65
RPS2	-0.654804	0.924	0.963	4.47e-52
EEF2	-0.839453	0.849	0.922	2.32e-46
RPS4X	-0.550684	0.903	0.938	1.41e-38
RPS6	-0.579749	0.919	0.97	1.47e-38
NAP1L1	-0.303207	0.887	0.96	2e-34
TMEM66	-1.24975	0.01	0.186	3.02e-32
BCAS4	-1.28359	0.015	0.189	3.3e-31
RP11-290F20.3	-1.20612	0.01	0.176	4.83e-30
AC009501.4	-1.10501	0.016	0.189	8.5e-30
CRIP1	-0.882886	0.485	0.667	2.23e-28
MATR3	-0.935647	0.003	0.139	9.9e-26
RPS17L	-0.922722	0	0.126	6.59e-25
RNA18S5	-1.28014	0.079	0.293	3.67e-24
FCGR3A	-0.659912	1	1	5.62e-24
RNA28S5	-1.05811	0.079	0.293	5.8e-24
RPL15	-0.449021	0.915	0.91	1.17e-22
RPL10A	-0.469876	0.889	0.873	5.27e-22
EMR2	-0.760569	0.01	0.143	6.96e-22
TXNIP	-0.542917	0.953	0.935	1.27e-21
RPL13A	-0.683525	0.908	0.937	7.13e-21
RPSAP58	-0.691112	0.002	0.114	1.01e-20
AC104809.4	-0.8126	0	0.105	5.27e-20
C1orf63	-0.846201	0.004	0.112	6.72e-19
MTRNR2L10	-0.964248	0.034	0.172	2.19e-18
SLC25A6	-0.449427	0.804	0.917	2.53e-18
RHOC	-0.541237	0.748	0.814	3.25e-18
SMEK1	-0.689965	0.005	0.111	6.76e-18
RPL8	-0.327384	0.923	0.968	8.46e-18
LILRA3	-0.823851	0.002	0.102	8.8e-18
AHNAK	-1.65088	0.702	0.778	5.8e-17
EMR1	-0.641365	0.003	0.1	8.43e-17
RPS5	-0.365468	0.883	0.896	9.95e-17
WAPAL	-0.620004	0.005	0.102	9.68e-16
CD97	-0.638526	0.023	0.144	1.02e-15
ATP5EP2	-0.534038	0.009	0.11	1.9e-15
GLTSCR2	-1.16351	0.176	0.326	3.61e-15
XIST	-0.589432	0.142	0.317	8.83e-15
EIF3C	-0.867556	0.05	0.175	3.34e-14
CSF1R	-0.867945	0.775	0.797	9.19e-14
LYPD2	-1.26347	0.217	0.387	1.85e-13
RPL7	-0.591113	0.877	0.891	4.61e-13
CTSS	-0.313805	0.977	0.992	6.07e-13
ADRBK2	-1.09745	0.09	0.217	1.09e-12
RPS18	-0.425831	0.919	0.903	1.42e-12
PABPC1	-0.640764	0.923	0.956	2.2e-12
GNAS	-0.419974	0.835	0.812	4.01e-12
SPN	-0.750666	0.756	0.789	1.51e-10
EIF3L	-0.505071	0.628	0.714	1.58e-10
MT-RNR2	-1.38796	0.159	0.293	3.57e-10
MT-RNR1	-1.21737	0.147	0.282	8.17e-10
RPS27	-0.555617	0.921	0.822	9.92e-10
GNB2L1	-0.643105	0.273	0.447	2.26e-09
RPL13	-0.297178	0.911	0.929	4e-09
MALAT1	-0.312859	0.918	0.996	6.14e-09
RPS10	-0.653951	0.701	0.7	6.53e-09
LYST	-0.531222	0.81	0.82	3.61e-08
MT-ND6	-1.56983	0.323	0.41	5.2e-08
VMO1	-0.552857	0.239	0.39	5.23e-08
CHST2	-0.528506	0.332	0.456	1e-07
HLA-E	-0.355615	0.991	0.964	1.58e-07
NBEAL1	-0.813156	0.204	0.315	2.21e-07
ZNF217	-0.656244	0.273	0.393	3.49e-07
WDR11	-0.701676	0.414	0.515	3.63e-07
RPL26	-0.396475	0.908	0.807	1.01e-06
CKB	-0.530794	0.402	0.52	1.73e-06
RBM3	-0.392017	0.77	0.757	3.01e-06
MTRNR2L1	-0.533571	0.069	0.158	7.86e-06
ATP5O	-0.663645	0.096	0.188	1.5e-05
EIF3E	-0.425841	0.696	0.706	1.93e-05
CIRBP	-0.324574	0.804	0.756	3.13e-05
RPS19	-0.272883	0.925	0.973	3.27e-05
TMBIM4	-0.344908	0.581	0.686	6.11e-05
RPS14	-0.25463	0.92	0.95	7.27e-05
ERBB2IP	-0.486949	0.073	0.157	0.000114505
RPS16	-0.252533	0.914	0.901	0.000135803
CD81	-0.494471	0.315	0.415	0.000158244
PTP4A2	-0.336841	0.859	0.91	0.000197948
LINC00657	-0.776581	0.075	0.154	0.000249016
FAM110A	-0.408541	0.555	0.613	0.000324589
CFD	-0.272815	0.855	0.886	0.000399141
RPL27A	-0.656783	0.885	0.928	0.000449267
RPL21	-0.645767	0.915	0.777	0.000451994
KNDC1	-0.31393	0.145	0.235	0.00285027
SCRN1	-0.714571	0.247	0.342	0.00417756
RPL31	-0.657673	0.876	0.9	0.00464298
HHEX	-0.373288	0.38	0.465	0.00744232
RPL27	-0.31545	0.902	0.862	0.00746365

## Sheet: Sub-Cluster 2 DEG
Supplementary Table 2 (Table S2). List of differentially expressed genes in Sub-Cluster 2 of CD16+ monocytes from COVID-19 cases compared to healthy controls.
Gene ID	avg_logFC1	pct.12	pct.23	p_val_adj4
NAMPT	1.41937	0.953	0.602	2.4e-66		notes:
SRGN	1.01423	0.994	0.908	5.95e-62		1.- Value refers to log fold-change of the average differential expression between the two groups.
NFKBIA	1.81976	0.95	0.673	5e-58		Positive values represent increased gene expression in CD16+ monocytes from COVID-19 cases compared to healthy controls.
CD14	1.48387	0.852	0.369	4.09e-57		Negative values represent decreased gene expression in CD16+ monocytes from COVID-19 cases compared to healthy controls.
PLAUR	1.49813	0.838	0.442	8.55e-54		2.- The percentage of cells where the feature is detected in the COVID-19 group.
ZFP36	1.98703	0.935	0.712	1.1e-52		3.- The percentage of cells where the feature is detected in the healthy group.
S100A8	1.94004	0.964	0.764	9.34e-50		4.- Adjusted p-value, based on bonferroni correction.
IL1B	2.40835	0.569	0.086	4.44e-49
IFI27	3.40914	0.445	0.003	1.94e-46
IER3	1.64397	0.52	0.073	7.46e-45
CCL3	2.49234	0.437	0.026	1.35e-40
SOCS3	0.972639	0.476	0.047	1.99e-40
S100A9	1.5415	0.984	0.906	4.43e-40
IER2	1.15352	0.921	0.675	6.38e-40
SGK1	1.05366	0.688	0.225	2.54e-39
IFITM3	1.28848	0.977	0.877	9.44e-38
DUSP1	1.41201	0.966	0.835	1.07e-36
CXCL8	1.81571	0.382	0.01	3.18e-36
IFI6	1.50001	0.759	0.374	9.21e-36
DUSP2	1.49781	0.526	0.131	3.53e-34
FOS	2.09762	0.897	0.696	2.63e-33
G0S2	2.18393	0.504	0.123	1.15e-32
BTG2	0.888671	0.757	0.393	2.27e-32
CDKN1A	0.740906	0.708	0.283	4.01e-32
NCF1	1.14042	0.813	0.455	7.48e-32
FCGR1A	0.780097	0.542	0.144	1.24e-31
PTPRE	0.816847	0.839	0.482	2.24e-31
HLA-DRB5	0.874188	0.945	0.484	2.42e-31
ZFP36L1	1.03687	0.917	0.704	2.82e-31
HLA-A	0.561561	0.997	0.966	5.59e-31
MAP3K8	0.876604	0.783	0.419	1.04e-29
KDM6B	0.810695	0.566	0.183	1.45e-29
CD63	0.760527	0.938	0.725	4.46e-29
APOBEC3A	1.25499	0.79	0.442	9.36e-29
PPP1R15A	0.691196	0.852	0.503	1.65e-28
FPR1	0.914603	0.828	0.531	2.62e-28
JUN	1.77522	0.546	0.188	3.52e-28
EGR1	1.08305	0.519	0.134	3.88e-28
CD83	0.838379	0.733	0.372	4.58e-28
PHACTR1	0.864459	0.438	0.099	1.28e-27
JUNB	1.13545	0.964	0.864	3.83e-27
PIM3	0.810279	0.672	0.309	5.58e-27
GLUL	0.912655	0.869	0.62	6.64e-27
MXD1	0.847775	0.592	0.223	8.3e-27
BCL2A1	0.846326	0.803	0.497	3.2e-26
RASGEF1B	0.797039	0.593	0.236	3.51e-26
PPIF	0.832933	0.523	0.183	3.73e-26
S100A12	1.05725	0.576	0.188	1.55e-25
HCST	0.743422	0.904	0.626	2.29e-25
LYZ	0.805968	0.981	0.914	2.38e-25
PLSCR1	0.780352	0.7	0.359	3.52e-25
IFI44L	1.30711	0.444	0.115	3.74e-25
PPIB	0.70935	0.832	0.563	2.69e-24
GRN	0.603606	0.95	0.838	4.55e-24
ACSL1	0.80342	0.527	0.168	5.54e-24
TNFAIP3	1.11924	0.553	0.215	5.8e-24
TXN	0.732887	0.786	0.474	1.16e-23
CCR1	0.833572	0.576	0.249	4.96e-23
FOSB	1.12018	0.602	0.275	5.75e-23
MS4A6A	0.698149	0.853	0.568	9.98e-23
SH3BGRL3	0.569896	0.98	0.898	2.59e-22
SAT1	0.570523	0.994	0.963	4.2e-22
TMSB10	0.425235	0.989	0.979	4.67e-22
SIGLEC1	0.613836	0.293	0.021	6.6e-22
GABARAPL1	0.51605	0.486	0.16	1.15e-21
HIF1A	0.631278	0.704	0.387	1.54e-21
ICAM1	0.74344	0.497	0.188	1.62e-21
H3F3B	0.599923	0.986	0.937	1.67e-21
ATF3	0.700624	0.424	0.11	1.96e-21
B2M	0.337482	1	1	3.71e-21
SQSTM1	0.670489	0.797	0.505	8.84e-21
IFITM2	0.812268	0.981	0.856	1.05e-20
CD163	0.539009	0.348	0.055	1.44e-20
ZYX	0.714078	0.865	0.615	1.62e-20
TYROBP	0.392453	0.993	0.958	1.84e-20
MT2A	0.917588	0.864	0.55	3.04e-20
CLEC4E	0.596248	0.362	0.068	7.67e-20
CLIC1	0.575334	0.931	0.757	9.16e-20
C15orf48	1.07879	0.263	0.018	1.68e-19
PLD3	0.560939	0.536	0.223	2.27e-19
GABARAP	1.52826	0.578	0.293	2.35e-19
LDLR	0.515069	0.343	0.065	2.42e-19
AC020656.1	1.77737	0.595	0.427	2.85e-19
S100A11	0.577763	0.98	0.843	3.28e-19
IFITM1	0.983164	0.431	0.147	1.44e-18
CD74	0.894399	0.983	0.971	1.45e-18
FCN1	0.586278	0.987	0.935	2.35e-18
BCL3	0.476966	0.443	0.147	3.68e-18
PCBP1	0.559151	0.932	0.785	4.25e-18
GPR183	0.660052	0.293	0.039	4.66e-18
CD99	0.652927	0.606	0.298	1.1e-17
IFNGR2	0.613162	0.836	0.599	1.36e-17
OASL	0.594564	0.353	0.086	1.64e-17
IRF2BP2	0.601715	0.705	0.432	2.14e-17
CLU	0.659768	0.328	0.068	2.36e-17
ID1	0.447941	0.266	0.026	2.48e-17
HBEGF	0.582002	0.388	0.11	3.23e-17
BLVRB	0.590729	0.816	0.558	3.61e-17
AQP9	0.515375	0.328	0.06	3.86e-17
VCAN	0.910136	0.79	0.5	4.29e-17
HMGB1	0.559866	0.912	0.72	5.37e-17
PDE4B	0.601328	0.364	0.094	5.92e-17
DDIT4	0.719864	0.394	0.118	7.16e-17
IFI44	0.595138	0.422	0.141	9.13e-17
GAPDH	0.660655	0.97	0.827	9.71e-17
DSE	0.547818	0.489	0.194	1.32e-16
STAB1	0.440087	0.394	0.105	1.46e-16
RGCC	0.62589	0.355	0.092	1.55e-16
LGALS3	0.617633	0.921	0.725	1.74e-16
CAPG	0.597724	0.644	0.356	1.84e-16
EIF5A	0.495256	0.845	0.599	2.22e-16
TNFSF13	0.69438	0.241	0.021	2.29e-16
ATP6V0C	1.31234	0.269	0.039	2.62e-16
RNASE2	0.464495	0.313	0.058	3.02e-16
LAP3	0.57902	0.761	0.45	3.22e-16
CSRNP1	0.501314	0.545	0.236	3.43e-16
SERPING1	0.651983	0.297	0.058	5.01e-16
FTH1	0.585643	0.968	0.814	5.11e-16
PPIA	0.592137	0.93	0.777	7.16e-16
AHR	0.536322	0.533	0.254	1.24e-15
CLEC7A	0.632965	0.899	0.707	1.32e-15
IL1RN	0.661636	0.341	0.089	1.43e-15
S100A6	0.53378	0.996	0.932	1.75e-15
PHLDA2	0.39843	0.236	0.021	2.13e-15
LILRB4	0.474913	0.586	0.304	2.44e-15
NLRP3	0.599173	0.529	0.251	2.92e-15
CTSD	0.632163	0.92	0.717	3.51e-15
NR4A2	0.46546	0.389	0.118	4.36e-15
EPSTI1	0.643387	0.583	0.306	5.25e-15
H2AFJ	0.542018	0.629	0.356	6.66e-15
CXCL2	0.994187	0.224	0.018	8.08e-15
CCL4	2.14069	0.223	0.018	8.74e-15
ID2	0.761899	0.826	0.652	1.07e-14
TRIB1	0.429196	0.503	0.212	1.24e-14
ATOX1	0.572534	0.739	0.458	1.57e-14
PLAC8	0.780893	0.876	0.681	2.52e-14
SEC61B	0.497029	0.835	0.602	3.33e-14
CREG1	0.444866	0.585	0.304	3.76e-14
COMT	0.4454	0.717	0.445	6.11e-14
PTMA	0.40131	0.973	0.927	6.98e-14
LGALS3BP	0.592852	0.307	0.081	9.35e-14
HLA-DMA	0.598155	0.866	0.665	1.11e-13
NAIP	0.515389	0.489	0.212	1.21e-13
PER1	0.428764	0.496	0.228	1.24e-13
TREM1	0.510108	0.424	0.16	1.45e-13
FCGR2A	0.564492	0.776	0.534	2.08e-13
ISG15	1.43438	0.713	0.487	2.34e-13
HLA-DQA2	0.983645	0.404	0.168	2.77e-13
SIRPA	0.363795	0.412	0.144	3.56e-13
RAB20	0.378765	0.379	0.128	4.22e-13
NDUFA1	0.441351	0.898	0.686	5.26e-13
TRMT112	0.392445	0.727	0.45	5.34e-13
PLIN3	0.429218	0.576	0.298	5.5e-13
NINJ1	0.528612	0.799	0.565	6.39e-13
CD36	0.575222	0.67	0.403	8.82e-13
NFIL3	0.433635	0.389	0.136	8.94e-13
PTGS2	0.614718	0.263	0.05	1.08e-12
PLP2	0.567538	0.632	0.361	1.13e-12
PLK3	0.432241	0.546	0.277	1.34e-12
KLF6	0.559169	0.968	0.838	1.56e-12
PFKFB3	0.479623	0.422	0.168	1.81e-12
GNG5	0.422692	0.918	0.736	2.12e-12
BHLHE40	0.532221	0.517	0.251	3.17e-12
EMP3	0.500056	0.948	0.77	4.41e-12
EAF1	0.361321	0.358	0.118	4.43e-12
TPM4	0.470573	0.728	0.463	4.5e-12
RPL36AL	0.385814	0.914	0.783	4.54e-12
CD300E	0.580251	0.823	0.607	4.73e-12
NR4A1	0.844434	0.52	0.267	5.58e-12
NXT1	0.410791	0.431	0.178	7.03e-12
LY6E	0.717937	0.902	0.683	7.7e-12
PSMB3	0.458107	0.856	0.647	8.3e-12
ROMO1	0.380811	0.681	0.395	8.69e-12
CEBPD	0.664226	0.836	0.686	9.16e-12
RNASE6	0.431272	0.417	0.168	9.29e-12
PLEK	0.496046	0.934	0.762	9.77e-12
MX2	0.729856	0.542	0.283	1.06e-11
OSM	0.445715	0.187	0.013	1.07e-11
ATP6V1F	0.426905	0.852	0.631	2.53e-11
CARD16	0.402726	0.92	0.733	2.76e-11
EMD	0.38591	0.447	0.196	2.92e-11
PNP	0.384068	0.402	0.168	3.05e-11
ARL4A	0.422551	0.622	0.359	3.18e-11
IGSF6	0.512682	0.882	0.694	4.29e-11
OS9	0.336056	0.743	0.474	4.3e-11
MGST1	0.292936	0.306	0.081	4.63e-11
GRINA	0.416565	0.796	0.552	5.45e-11
DBI	0.452631	0.833	0.607	6.44e-11
ABCA1	0.403163	0.263	0.063	7.08e-11
GM2A	0.373408	0.333	0.11	7.19e-11
UBL5	0.408108	0.901	0.683	7.43e-11
PIM1	0.566984	0.466	0.23	7.66e-11
SDCBP	0.449713	0.868	0.67	8.6e-11
SPHK1	0.27625	0.234	0.045	8.96e-11
RP11-160E2.6	0.719558	0.19	0.018	9.08e-11
CCL3L1	1.33279	0.18	0.016	9.77e-11
CCL4L2	1.33772	0.164	0.008	1.74e-10
PHLDA1	0.306176	0.17	0.01	2.2e-10
PSMA6	0.414605	0.384	0.157	2.81e-10
IFRD1	0.38622	0.369	0.139	2.81e-10
IFI27L2	0.372976	0.631	0.385	2.96e-10
AGTRAP	0.408652	0.757	0.524	3.52e-10
ARF4	0.346218	0.514	0.257	4.58e-10
CTSB	0.453291	0.92	0.783	4.86e-10
SERF2	0.324728	0.981	0.924	5.61e-10
CTSA	0.445659	0.695	0.453	5.74e-10
GPCPD1	0.328667	0.616	0.351	6.31e-10
CTD-3252C9.4	0.441708	0.148	0.003	6.32e-10
MIF	0.450986	0.612	0.377	6.99e-10
AC007952.4	0.535252	0.362	0.152	7e-10
CHMP1B	0.544791	0.626	0.385	7.03e-10
CSF3R	0.478757	0.721	0.466	7.75e-10
PLBD1	0.421908	0.7	0.455	8.35e-10
TMEM205	0.268931	0.493	0.233	9.78e-10
ATP2B1-AS1	0.785281	0.453	0.249	1.04e-09
JUND	0.502006	0.908	0.688	1.15e-09
BCL6	0.470115	0.489	0.254	1.25e-09
EREG	0.521921	0.191	0.026	1.29e-09
TCEA1	0.385531	0.636	0.38	1.3e-09
TMEM50A	0.385122	0.833	0.613	1.45e-09
HERC5	0.636416	0.26	0.071	1.49e-09
FCGR2B	0.494461	0.25	0.065	1.62e-09
HIST1H2AC	0.553207	0.305	0.105	1.68e-09
ANXA1	0.484851	0.886	0.683	1.82e-09
DDIT3	0.388049	0.358	0.139	2.2e-09
SNU13	0.38445	0.711	0.482	2.23e-09
LMNA	0.351552	0.241	0.055	2.26e-09
FCGR1B	0.394185	0.323	0.113	2.36e-09
MAFB	0.480321	0.914	0.741	2.44e-09
BLOC1S6	0.345821	0.57	0.322	2.46e-09
JARID2	0.46975	0.534	0.304	2.61e-09
PRDM1	0.321689	0.203	0.034	2.87e-09
SNRPG	0.297605	0.756	0.505	3.32e-09
BST2	0.376011	0.842	0.62	3.5e-09
SLC3A2	0.28353	0.697	0.435	3.59e-09
CD68	0.502373	0.915	0.652	3.91e-09
COX6A1	0.429328	0.881	0.675	4.06e-09
TOP1	0.303983	0.635	0.377	4.27e-09
CXCR4	0.470294	0.491	0.243	4.55e-09
NEU1	0.434291	0.394	0.173	4.87e-09
GADD45B	0.584175	0.599	0.38	5.19e-09
ATP13A3	0.392328	0.349	0.144	7.41e-09
LCP2	0.270031	0.789	0.537	7.72e-09
C5AR1	0.514023	0.872	0.654	9.27e-09
ASGR2	0.30392	0.234	0.055	9.77e-09
HEXB	0.322745	0.483	0.246	1.07e-08
IGKC	0.325034	0.246	0.06	1.17e-08
EGR3	0.374402	0.188	0.029	1.23e-08
DDX21	0.367563	0.838	0.615	1.28e-08
SLC2A3	0.670512	0.424	0.196	1.32e-08
PRDX1	0.451051	0.812	0.602	1.51e-08
ATF5	0.446391	0.405	0.199	1.57e-08
PSME2	0.44551	0.931	0.793	1.6e-08
GCA	0.357952	0.651	0.39	1.67e-08
CCL3L3	0.665193	0.134	0.003	1.88e-08
GBP1	0.517037	0.606	0.38	1.93e-08
C1QC	1.80109	0.214	0.05	1.94e-08
ITGAM	0.475677	0.537	0.288	1.94e-08
AKIRIN2	0.347053	0.639	0.393	1.95e-08
BST1	0.410854	0.503	0.27	2.07e-08
ARHGDIA	0.358155	0.807	0.565	2.58e-08
H3F3A	0.376964	0.931	0.864	2.63e-08
GSTO1	0.390419	0.848	0.631	2.76e-08
CCNL1	0.37455	0.864	0.665	2.98e-08
S100A10	0.522833	0.947	0.869	3.02e-08
RBM47	0.368656	0.506	0.283	3.03e-08
SQLE	0.28777	0.236	0.058	3.11e-08
AAED1	0.2521	0.378	0.157	3.88e-08
HLA-C	0.283412	0.997	0.974	4.01e-08
C1orf162	0.366272	0.948	0.777	4.7e-08
GNG10	0.290552	0.178	0.029	4.96e-08
PSMB10	0.457491	0.708	0.448	5.23e-08
DNAJA1	0.357015	0.736	0.492	5.27e-08
XAF1	0.451308	0.625	0.398	5.49e-08
DYSF	0.451581	0.21	0.047	5.94e-08
RELB	0.307773	0.464	0.246	6.17e-08
SELL	0.691929	0.511	0.277	6.49e-08
MARCKS	0.914655	0.856	0.699	6.71e-08
SLC25A37	0.50842	0.46	0.249	6.82e-08
ACTN1	0.33707	0.397	0.173	6.82e-08
RAB1B	0.318899	0.547	0.33	7e-08
KRTCAP2	0.313748	0.578	0.343	8.38e-08
LY86	0.371948	0.677	0.474	9.64e-08
FERMT3	0.359235	0.753	0.521	1.02e-07
NDUFB11	0.34884	0.79	0.594	1.18e-07
VIM	0.390326	0.991	0.94	1.52e-07
SERTAD1	0.304363	0.382	0.178	1.53e-07
FFAR2	0.480581	0.306	0.123	1.68e-07
CD55	0.369075	0.723	0.49	2.11e-07
RAB8B	0.302943	0.519	0.296	2.23e-07
MNDA	0.692552	0.941	0.809	2.87e-07
UBE2L6	0.387684	0.779	0.584	2.99e-07
HLA-DRB1	0.367323	0.967	0.948	2.99e-07
P4HB	0.305447	0.681	0.448	3e-07
SHTN1	0.307433	0.451	0.228	3.27e-07
RPS4Y1	0.415074	0.662	0.403	3.87e-07
ARL5B	0.321854	0.25	0.081	3.9e-07
WDR83OS	0.264867	0.823	0.584	4.08e-07
PNRC1	0.426741	0.897	0.777	4.69e-07
TRMT1	0.285822	0.486	0.259	4.92e-07
CWC25	0.287276	0.445	0.223	5.03e-07
NFKBIZ	0.460581	0.815	0.631	5.61e-07
CREB5	0.31667	0.329	0.134	5.98e-07
FPR2	0.289304	0.266	0.092	6.39e-07
SLIRP	0.255126	0.648	0.424	6.77e-07
SCAND1	0.317696	0.753	0.539	7.01e-07
F13A1	0.359492	0.264	0.092	7.51e-07
TIMP1	0.514268	0.928	0.777	7.67e-07
RAC1	0.321122	0.951	0.843	7.8e-07
HERPUD1	0.384509	0.684	0.479	9.9e-07
NDUFS5	0.305734	0.849	0.634	1.02e-06
BACH1	0.393959	0.717	0.516	1.06e-06
MX1	0.62327	0.478	0.272	1.17e-06
EFCAB2	0.258417	0.171	0.031	1.19e-06
SNRPF	0.306531	0.631	0.421	1.21e-06
CRTAP	0.358777	0.599	0.39	1.57e-06
RGS2	0.562086	0.769	0.594	1.76e-06
RNMT	0.300366	0.523	0.312	1.76e-06
RPL22L1	0.361653	0.657	0.432	1.76e-06
RUNX1	0.33899	0.411	0.209	1.78e-06
CAMK2D	0.250802	0.276	0.102	1.8e-06
MYADM	0.3102	0.751	0.49	1.92e-06
NDUFB2	0.279755	0.855	0.691	2e-06
NME2	0.43873	0.247	0.086	2e-06
IGFBP7	0.269653	0.364	0.173	2.04e-06
NDUFA3	0.270067	0.728	0.497	2.09e-06
ITM2B	0.319388	0.987	0.924	2.24e-06
ACTB	0.389026	0.996	0.984	2.44e-06
DHRS4	0.292661	0.325	0.139	2.59e-06
MAP1LC3B	0.291829	0.779	0.534	2.6e-06
STK17B	0.341896	0.889	0.699	2.62e-06
SPI1	0.337817	0.957	0.77	2.65e-06
RSAD2	0.873582	0.197	0.052	2.72e-06
MTRNR2L12	0.355704	0.882	0.757	2.72e-06
TNFSF13B	0.383268	0.845	0.607	3e-06
NABP1	0.493161	0.369	0.175	3.02e-06
PHF11	0.262338	0.5	0.283	3.11e-06
FCER1G	0.304298	0.973	0.937	3.16e-06
NOL7	0.328964	0.546	0.332	3.45e-06
RBPJ	0.360255	0.629	0.429	3.64e-06
GNA15	0.267703	0.454	0.249	3.89e-06
RAB2A	0.332352	0.77	0.521	4.01e-06
EIF2AK2	0.491204	0.481	0.277	4.1e-06
GLRX	0.28675	0.822	0.623	4.13e-06
RILPL2	0.340906	0.779	0.571	4.35e-06
IRF7	0.399413	0.566	0.353	4.44e-06
ODF3B	0.272968	0.591	0.374	4.65e-06
RHEB	0.255326	0.543	0.319	4.74e-06
DDX3Y	0.258612	0.384	0.175	4.84e-06
PSMA7	0.339457	0.881	0.736	4.93e-06
IGFLR1	0.251688	0.253	0.092	4.95e-06
SRSF5	0.341223	0.932	0.777	4.98e-06
NDUFB9	0.321901	0.688	0.471	6.07e-06
LINC00936	0.937728	0.257	0.099	6.37e-06
TALDO1	0.354558	0.895	0.728	7.08e-06
UBE2D1	0.312009	0.631	0.414	7.21e-06
FAM129A	0.31167	0.371	0.173	7.38e-06
CXCL3	0.483261	0.118	0.008	7.44e-06
SOD2	0.665334	0.776	0.613	7.47e-06
CALM1	0.36394	0.95	0.809	7.48e-06
KDELR1	0.27878	0.598	0.387	7.81e-06
LY96	0.282642	0.616	0.406	8.24e-06
SKIL	0.271286	0.481	0.283	9.58e-06
TAP1	0.325919	0.602	0.398	9.95e-06
PID1	0.379261	0.349	0.17	1.03e-05
TCN2	0.322545	0.356	0.175	1.06e-05
ARF5	0.340809	0.736	0.531	1.09e-05
TMEM179B	0.260627	0.591	0.364	1.17e-05
SUB1	0.333484	0.891	0.717	1.21e-05
UVRAG	0.251249	0.437	0.233	1.25e-05
ADM	0.268785	0.231	0.073	1.26e-05
CHCHD2	0.320774	0.915	0.746	1.34e-05
ATP6V0D1	0.330286	0.795	0.592	1.36e-05
NMI	0.319804	0.586	0.374	1.37e-05
NFKBID	0.332334	0.378	0.199	1.51e-05
MRPL57	0.30925	0.532	0.327	1.52e-05
FOLR3	0.586125	0.158	0.031	1.78e-05
SSR4	0.273797	0.851	0.686	1.78e-05
ASGR1	0.278216	0.583	0.364	1.85e-05
MCL1	0.32388	0.953	0.762	2.13e-05
CAST	0.284214	0.874	0.72	2.26e-05
CPVL	0.304443	0.888	0.715	2.27e-05
OTUD1	0.333999	0.468	0.272	2.48e-05
LGALS2	0.534577	0.536	0.372	2.56e-05
ZC3H15	0.271168	0.688	0.471	2.62e-05
HIST1H1C	0.294867	0.29	0.123	2.92e-05
MAPK1IP1L	0.254458	0.56	0.361	3.12e-05
BASP1	0.459586	0.333	0.149	3.53e-05
SLC43A2	0.376928	0.69	0.516	3.62e-05
SERPINB1	0.341609	0.848	0.681	3.73e-05
NCF4	0.36744	0.477	0.267	3.83e-05
MRPS18C	0.300335	0.461	0.264	3.92e-05
COX17	0.302265	0.606	0.401	4.22e-05
TAGLN2	0.337465	0.881	0.652	4.5e-05
C20orf24	0.341785	0.21	0.063	4.72e-05
CYCS	0.327597	0.688	0.49	4.94e-05
DDT	0.336183	0.724	0.518	4.95e-05
HRH2	0.31132	0.583	0.382	5.09e-05
UBAP1	0.266234	0.307	0.136	5.62e-05
RP11-290D2.6	0.428204	0.121	0.013	5.87e-05
SSB	0.368011	0.629	0.435	6.03e-05
STAC3	0.271981	0.364	0.191	6.07e-05
NFKB2	0.318623	0.447	0.264	6.16e-05
ST8SIA4	0.252478	0.501	0.304	6.62e-05
B4GALT1	0.30652	0.5	0.298	6.73e-05
CXXC5	0.312051	0.303	0.141	7.01e-05
FAM133B	0.387008	0.634	0.435	7.22e-05
KLF10	0.296259	0.685	0.461	7.36e-05
IFI35	0.378051	0.572	0.387	7.36e-05
PXN	0.276257	0.345	0.165	7.97e-05
RPS27L	0.413875	0.744	0.55	8e-05
RNF19B	0.305135	0.356	0.181	8.89e-05
DDX24	0.337965	0.664	0.461	9.06e-05
VSIG4	0.377616	0.112	0.01	9.31e-05
TRIM22	0.395913	0.588	0.38	9.66e-05
JAML	0.320565	0.74	0.526	9.98e-05
PNPLA2	0.355795	0.453	0.285	0.000105846
FYB1	0.595761	0.667	0.516	0.00011516
POLD4	0.385528	0.267	0.118	0.000116401
SIGLEC7	0.257406	0.3	0.136	0.000128512
UQCR10	0.289422	0.866	0.681	0.000133408
ANAPC11	0.259097	0.723	0.526	0.000133435
IVNS1ABP	0.285736	0.329	0.16	0.000139337
OST4	0.258583	0.889	0.675	0.000147275
PLIN2	0.276754	0.589	0.374	0.000152758
RBM8A	0.325451	0.737	0.547	0.000165564
PTX3	0.321848	0.144	0.029	0.00016578
GLIPR1	0.308632	0.815	0.649	0.000196631
ANXA5	0.25397	0.951	0.822	0.00020629
ADA2	0.423901	0.614	0.44	0.000209651
RPS26	0.5066	0.92	0.709	0.000213072
ZEB2-AS1	0.259772	0.194	0.063	0.000240988
SERP1	0.28995	0.935	0.822	0.000252072
IFIH1	0.319581	0.3	0.139	0.000259741
SPAG9	0.274912	0.497	0.301	0.000270895
SRSF7	0.292153	0.75	0.55	0.000272257
RIT1	0.295475	0.378	0.209	0.000278522
REL	0.343005	0.797	0.605	0.000284255
MT-ND4L	0.555735	0.871	0.688	0.000304389
NR1H2	0.261062	0.478	0.309	0.000338132
MYL12A	0.301871	0.937	0.801	0.000341299
PGD	0.355767	0.634	0.448	0.000343
PSMD7	0.259086	0.634	0.44	0.00035084
RBKS	0.289274	0.111	0.013	0.000392088
SP100	0.280469	0.705	0.474	0.000432414
TLE3	0.341243	0.552	0.369	0.000436895
BLVRA	0.290092	0.746	0.534	0.000471309
MIDN	0.313723	0.76	0.537	0.000472821
KLF4	0.252064	0.78	0.597	0.0004817
WAS	0.27197	0.826	0.61	0.000507284
ZBTB8OS	0.257886	0.417	0.241	0.00052646
FABP5	0.406438	0.279	0.126	0.000581366
ZNF331	0.27535	0.174	0.052	0.000590611
AC245014.3	0.3175	0.218	0.084	0.000624185
AC245128.3	0.268156	0.214	0.079	0.000645164
USP16	0.250491	0.523	0.34	0.000664686
ISG20	0.478306	0.342	0.183	0.000680029
RAB24	0.424473	0.333	0.183	0.000745187
ATP5F1E	0.5128	0.635	0.531	0.000747182
H2AFV	0.274844	0.713	0.521	0.000798265
QPCT	0.311322	0.158	0.039	0.000835141
FNIP1	0.260601	0.421	0.241	0.000952634
PCBP2	0.285931	0.894	0.733	0.00106609
IFI30	0.328206	0.805	0.589	0.00133401
ANP32A	0.275237	0.77	0.552	0.00145697
TXNDC17	0.285693	0.651	0.469	0.00152775
PTAFR	0.27168	0.51	0.319	0.00155179
HMGA1	0.331274	0.445	0.285	0.00158495
SRP14	0.287274	0.917	0.785	0.00177877
VMP1	0.319092	0.777	0.605	0.0018914
PKM	0.286996	0.908	0.751	0.00194639
TMEM219	0.261025	0.757	0.56	0.00224657
IRF8	0.260366	0.493	0.304	0.00245675
NSA2	0.27346	0.744	0.545	0.00278151
THBS1	0.49452	0.125	0.026	0.00278504
C1QB	1.60581	0.227	0.102	0.00282913
TLR2	0.251197	0.563	0.38	0.00294934
CALR	0.317695	0.806	0.607	0.0031385
HLA-DRA	0.288674	0.976	0.942	0.00351219
S100A4	0.314253	0.989	0.945	0.00374123
GPSM3	0.273681	0.911	0.738	0.00389334
EIF4A1	0.286545	0.708	0.508	0.00587593
EIF1B	0.285314	0.595	0.424	0.00632512
CKAP4	0.308209	0.385	0.223	0.006526
PPBP	0.532189	0.299	0.149	0.00659095
MGST3	0.25144	0.624	0.445	0.00790509
NFE2L2	0.262276	0.565	0.387	0.00812585
COX5B	0.280549	0.92	0.764	0.00823838
TUBB4B	0.25694	0.542	0.364	0.00901259
ALDH2	0.251239	0.636	0.455	0.00912238
SAMSN1	0.338852	0.497	0.335	0.00983801
FCGR3A	-1.23036	1	1	5.63e-52
NAP1L1	-0.76942	0.895	0.916	4.15e-34
RPL4	-0.65239	0.943	0.971	1.12e-33
RPL3	-0.664648	0.955	0.963	1.2e-31
RHOC	-1.11946	0.499	0.717	1.76e-28
CDKN1C	-1.14139	0.269	0.607	5.81e-28
RPS2	-0.591339	0.968	0.982	4.9e-25
SPN	-1.11791	0.532	0.725	7.04e-24
RNA18S5	-2.18128	0.045	0.28	8.84e-23
RNA28S5	-2.10899	0.045	0.28	1.21e-22
RP11-290F20.3	-1.06452	0.004	0.173	1.72e-22
TXNIP	-0.715553	0.958	0.95	6.48e-22
EEF2	-0.765799	0.93	0.942	8.98e-22
AC009501.4	-1.04776	0.013	0.183	7.24e-20
TMEM66	-1.10901	0.022	0.202	1.62e-19
RPS4X	-0.520983	0.968	0.955	5.84e-19
RPS6	-0.510455	0.98	0.963	5.12e-18
RPSAP58	-1.09652	0.011	0.165	1.06e-17
COTL1	-0.483375	0.986	0.974	3.43e-17
RPS19	-0.63238	0.971	0.974	4.21e-16
RPS17L	-0.921521	0.016	0.162	2.29e-15
CD97	-0.840689	0.013	0.149	2.67e-14
BCAS4	-0.950962	0.022	0.17	3.24e-14
TNFRSF1B	-0.877628	0.948	0.885	3.35e-14
CSF1R	-1.05686	0.747	0.777	8.01e-14
PABPC1	-0.586315	0.98	0.961	8.91e-14
EMR2	-0.651838	0.006	0.123	2.15e-13
PTP4A2	-0.515894	0.891	0.911	6.48e-13
RPL13A	-0.659158	0.977	0.966	4.74e-12
CRIP1	-0.896231	0.519	0.647	4.85e-12
C1orf63	-0.703949	0.013	0.134	7.55e-12
LST1	-0.490273	0.976	0.95	8.6e-12
MTRNR2L10	-1.03758	0.037	0.183	1.05e-11
SLC25A6	-0.46186	0.901	0.953	1.4e-11
MT-RNR1	-1.86341	0.099	0.277	3.69e-11
MT-RNR2	-2.13189	0.105	0.28	4.63e-11
MATR3	-0.832925	0.016	0.134	7.37e-11
RPL10A	-0.462616	0.943	0.924	1.46e-10
LILRA3	-0.596497	0.009	0.113	2.23e-10
ATP5EP2	-0.570592	0.01	0.115	2.86e-10
MT-ND4	-0.307248	0.984	0.992	3.39e-10
EVL	-0.631504	0.484	0.62	4.17e-09
CERKL	-0.613411	0.011	0.11	6.45e-09
EMR1	-0.623789	0.011	0.107	2.88e-08
RPL8	-0.333465	0.978	0.971	3.15e-08
TTC9	-0.373603	0.024	0.136	3.27e-08
SMEK1	-0.512555	0.014	0.113	6.04e-08
GDI2	-0.500851	0.82	0.817	7.64e-08
ARPC2	-0.28582	0.978	0.929	1.08e-07
SCRN1	-0.657184	0.125	0.285	1.31e-07
SNHG5	-0.687101	0.024	0.131	1.5e-07
AMICA1	-0.400101	0.032	0.147	4.14e-07
RPL15	-0.330846	0.968	0.95	9.95e-07
CLEC4F	-0.344158	0.023	0.118	4.01e-06
SYTL1	-0.461942	0.23	0.387	6.44e-06
SESN3	-0.537717	0.154	0.314	6.67e-06
XIST	-0.542514	0.167	0.335	7.1e-06
EIF4B	-0.574959	0.694	0.733	1.07e-05
SETBP1	-0.347202	0.056	0.173	1.42e-05
BIN2	-0.632002	0.741	0.741	1.81e-05
CKB	-0.443629	0.07	0.191	2.28e-05
FCGR3B	-0.568284	0.091	0.223	2.96e-05
RPS5	-0.353883	0.935	0.932	3.04e-05
MT-CO1	-0.29851	0.986	1	3.35e-05
RPL7	-0.592573	0.951	0.921	3.7e-05
RPL21	-0.751071	0.951	0.825	5.65e-05
CBWD6	-0.434087	0.024	0.113	5.87e-05
LYNX1	-0.327888	0.036	0.134	7.11e-05
LYST	-0.653201	0.776	0.77	0.000140266
NRD1	-0.429978	0.02	0.102	0.000164014
DBP	-0.278847	0.131	0.267	0.000181653
PSAP	-0.585262	0.991	0.997	0.000218978
GPR155	-0.479891	0.155	0.283	0.000288306
RAB37	-0.318527	0.068	0.181	0.000374686
CD79B	-0.441022	0.289	0.435	0.000376591
ATM	-0.444885	0.352	0.487	0.000382707
ZDHHC18	-0.259741	0.187	0.325	0.000837696
PPM1F	-0.522619	0.454	0.568	0.000992458
RPL13	-0.262541	0.97	0.971	0.00106924
LRRFIP1	-0.354337	0.932	0.885	0.00112052
ADRBK2	-0.819852	0.076	0.178	0.00130194
AHNAK	-1.27253	0.846	0.827	0.00141556
WASF2	-0.458564	0.856	0.812	0.00167511
FLNA	-0.4774	0.905	0.838	0.00175093
RPS14	-0.257688	0.987	0.982	0.00243922
2021-09-09	-0.493747	0.828	0.754	0.00403115
LTB	-0.510061	0.351	0.476	0.00427391
PPM1L	-0.329455	0.111	0.223	0.00475841
GNB2L1	-0.663294	0.28	0.432	0.00519096
HSPA8	-0.444352	0.773	0.78	0.00549886
RPL10	-0.303981	0.964	0.914	0.00769723
HLA-E	-0.486238	0.989	0.945	0.00782038
GLTSCR2	-1.06272	0.213	0.312	0.00828035
UNC119	-0.462719	0.496	0.568	0.00916877
CCNI	-0.357472	0.917	0.89	0.00963993

## Sheet: Sub-Cluster 3 DEG
Supplementary Table 2 (Table S2). List of differentially expressed genes in Sub-Cluster 3 of CD16+ monocytes from COVID-19 cases compared to healthy controls.
Gene ID	avg_logFC1	pct.12	pct.23	p_val_adj4
IFI27	3.12712	0.391	0	4.86e-09		Notes:
CD14	1.32319	0.54	0.083	1.15e-08		1.- Value refers to log fold-change of the average differential expression between the two groups.
NAMPT	1.24352	0.874	0.512	4.85e-08		Positive values represent increased gene expression in CD16+ monocytes from COVID-19 cases compared to healthy controls.
TXN	0.933251	0.77	0.322	9.48e-08		Negative values represent decreased gene expression in CD16+ monocytes from COVID-19 cases compared to healthy controls.
S100A8	2.48413	0.839	0.388	3.29e-07		2.- The percentage of cells where the feature is detected in the COVID-19 group.
DUSP2	1.0567	0.483	0.058	4.01e-07		3.- The percentage of cells where the feature is detected in the healthy group.
HLA-DRB5	1.26934	0.805	0.397	1.06e-06		4.- Adjusted p-value, based on bonferroni correction.
CCL3	2.18127	0.322	0	1.46e-06
G0S2	1.65474	0.483	0.083	3.34e-06
CD63	1.30374	0.782	0.446	5.14e-06
IFITM3	1.15902	0.931	0.826	5.75e-06
SRGN	0.904044	0.954	0.86	5.85e-06
CD83	1.05007	0.655	0.207	7.37e-06
MS4A6A	1.35615	0.506	0.116	1.16e-05
FCN1	1.20611	0.851	0.636	2.14e-05
S100A9	1.9127	0.977	0.645	2.93e-05
FPR1	1.01522	0.667	0.256	5.79e-05
SOCS3	0.960483	0.391	0.05	6.44e-05
HLA-DQA2	1.3839	0.506	0.14	9.45e-05
PLAUR	1.27494	0.759	0.38	9.46e-05
HCST	1.12258	0.805	0.446	0.000123152
ATOX1	0.951224	0.621	0.273	0.000123887
C1QB	2.38957	0.345	0.033	0.000125053
AQP9	1.31074	0.356	0.041	0.000195665
BHLHE40	0.849298	0.391	0.066	0.000581474
ICAM1	0.794934	0.425	0.091	0.000662332
PPBP	1.58365	0.345	0.05	0.000957397
PIM3	0.798422	0.609	0.264	0.00103639
C1QC	2.09642	0.287	0.025	0.00154984
PHACTR1	0.79217	0.322	0.041	0.00157042
IFI6	1.56946	0.632	0.298	0.00209332
NFKBIA	1.3683	0.874	0.595	0.00220752
MARCKS	1.34668	0.839	0.529	0.00238238
CTSD	0.791207	0.828	0.529	0.0028934
GRN	0.844249	0.816	0.554	0.00324112
IL1B	2.36814	0.345	0.066	0.00421557
GLUL	0.71123	0.839	0.529	0.00422973
ZFP36	1.61961	0.862	0.661	0.004922
CXCL8	0.572289	0.241	0.008	0.00524867
C1QA	2.13629	0.529	0.223	0.00603032
SKIL	0.36422	0.563	0.198	0.00876274
RPL3	-0.710459	0.989	0.983	2.07e-05
RPS6	-0.568164	0.989	0.983	0.000783487
FCGR3A	-0.980225	1	1	0.00104213
RPL4	-0.761571	0.966	0.95	0.0087418
