# Supplementary material for: Transcriptional Changes in CD16+ Monocytes May Contribute to the Pathogenesis of COVID-19
Source: Front Immunol. 2021 May 24;12:665773. doi: 10.3389/fimmu.2021.665773 (PMC8181441; doi:10.3389/fimmu.2021.665773)
Supplement: Supplementary file 3 [file Table_3.xlsx]

## Sheet: Mild COVID-19 vs Healthy DEG
Supplementary Table 3 (Table S3). List of differentially expressed genes in CD16+ monocytes from mild COVID-19 compared to healthy controls.
Gene ID	avg_logFC1	pct.12	pct.23	p_val_adj4
IFI27	3.53616	0.501	0.006	0		Notes:
IFITM3	1.53682	0.995	0.823	4.53e-298		1.- Value refers to log fold-change of the average differential expression between the two groups.
APOBEC3A	1.87981	0.779	0.288	1.23e-250		Positive values represent increased gene expression in CD16+ monocytes from mild COVID-19 cases compared to healthy controls.
HLA-DRB5	1.22141	0.942	0.382	1.32e-247		Negative values represent decreased gene expression in CD16+ monocytes from mild COVID-19 cases compared to healthy controls.
NFKBIA	1.59734	0.92	0.557	5.9e-226		2.- The percentage of cells where the feature is detected in the mild COVID-19 group.
ZFP36	1.8489	0.925	0.622	2.67e-219		3.- The percentage of cells where the feature is detected in the healthy group.
IFI6	1.66771	0.768	0.324	2.14e-214		4.- Adjusted p-value, based on bonferroni correction.
SRGN	0.92087	0.99	0.854	1.47e-210
FCN1	1.10883	0.983	0.744	6.66e-209
CD63	1.1256	0.854	0.471	2.36e-205
NAMPT	0.947031	0.923	0.597	2.08e-201
CD83	1.06226	0.704	0.254	1.07e-197
IFITM1	1.64234	0.585	0.17	5.92e-190
EMP3	0.91343	0.984	0.68	4.5e-180
CD14	1.43346	0.539	0.136	8.57e-177
PLAUR	1.09377	0.806	0.429	7.7e-172
S100A11	0.826491	0.997	0.773	1.2e-171
FOS	2.15045	0.824	0.503	2.27e-170
CCL3	1.99183	0.314	0.009	2.49e-167
IL1B	1.85127	0.375	0.045	2.54e-159
CDKN1A	0.925056	0.595	0.187	2.35e-158
NCF1	1.24165	0.635	0.244	1.54e-157
IFITM2	0.878955	0.993	0.857	1.23e-156
IER2	1.03545	0.883	0.558	1.6e-155
LY6E	1.06049	0.94	0.642	1.25e-154
ZFP36L1	1.08814	0.843	0.492	1.21e-153
JUNB	1.11026	0.977	0.8	1.15e-152
DUSP1	1.28483	0.965	0.817	7.42e-149
TMSB10	0.59886	0.996	0.949	3.51e-148
RASGEF1B	0.815582	0.532	0.157	3.96e-147
CD74	1.03307	0.996	0.932	1.2e-146
IFI44L	1.21876	0.416	0.086	1.7e-145
CXCL8	1.2678	0.275	0.008	4.11e-143
PPP1R15A	0.827191	0.787	0.397	1.19e-142
HCST	0.870722	0.838	0.498	2.6e-140
CLIC1	0.739991	0.936	0.653	3.47e-140
SOCS3	0.686508	0.303	0.023	3.28e-138
FOSB	1.10874	0.491	0.144	1.26e-136
PLAC8	1.17882	0.811	0.498	2.33e-136
SGK1	0.897792	0.446	0.103	2.83e-135
DUSP2	1.11127	0.365	0.059	1.19e-134
MT2A	1.18129	0.901	0.545	1.66e-134
FPR1	0.58934	0.682	0.318	7.48e-133
NR4A1	1.10146	0.581	0.227	9.66e-131
HLA-DQA2	1.07281	0.441	0.115	3.76e-130
JUN	1.70939	0.467	0.135	8.01e-130
EGR1	1.11251	0.362	0.057	1.11e-129
HLA-A	0.556238	0.996	0.928	1.77e-129
G0S2	1.28623	0.419	0.098	5.97e-129
PTPRE	0.697079	0.678	0.321	3.73e-126
S100A8	1.58336	0.847	0.521	4.77e-121
S100A6	0.70345	0.995	0.886	5.06e-120
ATOX1	0.716837	0.685	0.339	2.67e-118
PSME2	0.73532	0.918	0.655	8.94e-117
BTG2	0.692906	0.74	0.383	2.68e-116
JUND	0.814532	0.895	0.59	6.06e-116
MARCKS	1.33281	0.828	0.556	2.99e-115
MS4A6A	0.949883	0.537	0.208	3.76e-115
ZYX	0.753907	0.858	0.527	2.46e-114
FYB1	1.02644	0.701	0.385	3.18e-114
IFI44	0.639478	0.391	0.095	1.09e-112
PLSCR1	0.802906	0.569	0.237	5.04e-112
ISG15	1.84923	0.732	0.432	3.42e-111
SIGLEC1	0.540572	0.217	0.005	2.1e-110
SQSTM1	0.67284	0.757	0.408	3.91e-110
LGALS3BP	0.588923	0.3	0.045	2.87e-109
EPSTI1	0.801637	0.572	0.242	3.05e-109
CCR1	0.756584	0.404	0.115	5.76e-109
GRN	0.753528	0.865	0.6	3.04e-104
SH3BGRL3	0.600545	0.998	0.804	3.19e-104
LYZ	1.18389	0.953	0.759	3.05e-102
IER3	0.885482	0.284	0.046	9.6e-101
ATF3	0.534002	0.407	0.117	5.23e-100
OASL	0.604726	0.32	0.066	8.95e-100
LILRB4	0.529738	0.48	0.175	1.62e-99
PIM3	0.664425	0.583	0.265	2.92e-99
GLUL	0.608554	0.824	0.524	5.57e-99
ADA2	0.817344	0.587	0.292	1.27e-98
TNFAIP3	0.639612	0.444	0.145	1.5e-98
SAT1	0.554995	0.999	0.95	1.76e-98
NDUFA1	0.535835	0.91	0.604	1.96e-98
PLP2	0.641775	0.599	0.282	9.31e-98
CTSD	0.736201	0.867	0.583	2.56e-97
SERPING1	0.669252	0.264	0.038	4.68e-96
PPIB	0.609305	0.799	0.476	4.71e-96
KDM6B	0.492688	0.437	0.15	6.68e-94
HLA-DRA	0.671098	0.991	0.856	1.7e-93
TXN	0.579595	0.677	0.363	2.5e-93
ATP6V0C	1.34605	0.27	0.044	2.84e-93
PPIA	0.598405	0.946	0.701	2.86e-92
FTH1	0.663397	1	0.763	6.32e-91
MAP3K8	0.599448	0.706	0.381	3.71e-90
MYADM	0.593387	0.695	0.365	6.22e-90
GRINA	0.611653	0.746	0.433	3.32e-89
ARL4A	0.594542	0.569	0.266	3.46e-89
CAPG	0.646066	0.42	0.145	7.88e-89
NR4A2	0.552724	0.305	0.064	1.04e-88
MXD1	0.416805	0.525	0.219	2.84e-88
KLF6	0.620729	0.958	0.77	7.24e-88
FTL	0.529855	1	0.984	1.8e-87
VIM	0.536064	0.992	0.883	3.44e-87
S100A9	1.23341	0.934	0.747	7.3e-87
ARHGDIA	0.531621	0.797	0.469	4.4e-86
GABARAP	1.33295	0.531	0.254	6.67e-86
B2M	0.328682	1	0.997	1.12e-85
PHACTR1	0.462357	0.286	0.061	3.53e-85
ATP6V1F	0.538464	0.783	0.495	4.6e-85
AC020656.1	1.60413	0.491	0.254	5.22e-85
PPIF	0.523663	0.332	0.091	1.17e-84
RAB1B	0.507029	0.523	0.236	4.03e-84
MT-ND4L	0.854537	0.884	0.59	3.05e-83
BHLHE40	0.545753	0.351	0.105	1.48e-81
GABARAPL1	0.418164	0.401	0.139	1.5e-81
ADGRE5	0.515994	0.864	0.495	1.6e-81
AQP9	0.251548	0.294	0.061	3.2e-81
CSRNP1	0.424711	0.471	0.188	1.59e-80
FCER1G	0.477584	0.995	0.882	1.66e-80
CARD16	0.538409	0.918	0.656	2.75e-80
NLRP3	0.527144	0.386	0.134	3.67e-80
EIF5A	0.467889	0.819	0.521	7.47e-80
ICAM1	0.516364	0.386	0.134	2.19e-79
SERF2	0.476278	0.981	0.844	2.41e-79
HLA-DMA	0.686226	0.69	0.413	8.07e-79
TNFSF13	0.64426	0.224	0.032	8.24e-79
C5AR1	0.570791	0.881	0.613	2.7e-78
CD68	0.611985	0.929	0.583	3.29e-78
PCBP1	0.524473	0.918	0.678	4.78e-78
IGSF6	0.541345	0.831	0.537	1.14e-77
PECAM1	0.611088	0.888	0.501	1.26e-77
LGALS3	0.607506	0.89	0.616	2.16e-77
BLVRB	0.557296	0.667	0.375	7.77e-77
BCL2A1	0.574167	0.834	0.541	1.45e-76
S100A10	0.632444	0.964	0.762	5.62e-76
BST2	0.561257	0.812	0.524	1.7e-75
LDLR	0.348213	0.206	0.025	1.88e-75
LAP3	0.516425	0.659	0.36	2.4e-75
CD36	0.577664	0.405	0.149	9.91e-75
RPL36AL	0.455575	0.92	0.705	4.08e-74
TNFSF13B	0.482493	0.769	0.46	2.88e-73
IL1RN	0.473809	0.241	0.046	7.04e-73
PLBD1	0.444891	0.527	0.251	9.7e-73
SNRPG	0.405029	0.745	0.448	1.45e-72
FCGR1A	0.470515	0.312	0.089	1.53e-72
ATP5F1E	0.863736	0.638	0.42	2.1e-72
XAF1	0.568014	0.595	0.303	5.63e-72
TCN2	0.457996	0.281	0.073	7.88e-72
HLA-DRB1	0.568051	0.98	0.844	5.13e-71
IFNGR2	0.512807	0.801	0.506	6.01e-71
JAML	0.488635	0.648	0.348	1.15e-70
C1orf162	0.472661	0.931	0.684	2.96e-70
TIMP1	0.685761	0.914	0.685	2.28e-69
BCL3	0.356446	0.347	0.117	1.15e-68
CST3	0.529848	0.99	0.87	1.68e-68
MX1	0.706938	0.468	0.203	1.7e-68
RPS27L	0.634013	0.78	0.508	1.74e-68
NDUFS5	0.404685	0.827	0.531	1.88e-68
S100A4	0.485717	0.998	0.908	2.36e-68
RPS26	0.689179	0.93	0.616	3.35e-68
SUB1	0.47847	0.881	0.605	4.86e-68
PRDX1	0.493512	0.809	0.522	7.67e-68
ACTB	0.477819	1	0.974	9.9e-68
UBE2L6	0.464654	0.736	0.457	1.05e-67
NDUFB11	0.466123	0.734	0.458	2.14e-67
RGCC	0.464715	0.201	0.03	2.43e-67
NEU1	0.537867	0.373	0.142	6e-67
CCL4	1.69525	0.176	0.018	6.44e-67
SPI1	0.476712	0.975	0.708	7.62e-67
FCGR2B	0.504074	0.279	0.077	1.22e-66
TREM1	0.307454	0.271	0.069	1.36e-66
C15orf48	0.725647	0.147	0.007	1.65e-66
PSMB10	0.527837	0.687	0.395	4.3e-66
GAPDH	0.563392	0.978	0.723	6.41e-66
RGS10	0.422976	0.728	0.44	4.13e-65
SEM1	0.572013	0.556	0.314	6.46e-65
NINJ1	0.544809	0.772	0.512	1.7e-64
CREG1	0.35478	0.464	0.208	2.26e-64
SEC61B	0.467861	0.794	0.521	3.2e-64
H3F3B	0.485926	0.991	0.903	5.01e-64
PLK3	0.392099	0.448	0.201	5.32e-64
SNU13	0.42492	0.704	0.416	6.54e-64
PIM1	0.471695	0.383	0.151	7.2e-64
GNG5	0.458505	0.919	0.672	1.67e-63
AHR	0.451986	0.342	0.123	3.19e-63
C8orf59	0.438487	0.598	0.329	3.76e-63
VCAN	0.675128	0.47	0.216	4.14e-63
GPSM3	0.444077	0.906	0.618	6.79e-63
RIPOR2	0.631235	0.589	0.327	1.1e-62
ABCA1	0.317193	0.239	0.055	3.52e-62
CHMP1B	0.518845	0.567	0.304	5.21e-62
POMP	0.371561	0.845	0.58	6.14e-62
FFAR2	0.285306	0.279	0.08	1.67e-61
ATF5	0.449139	0.317	0.109	2.05e-61
RAB8A	0.405409	0.736	0.455	6.42e-61
AKIRIN2	0.43452	0.613	0.346	6.55e-61
PSMB3	0.435804	0.835	0.562	8.16e-61
COX6A1	0.473298	0.887	0.609	1.2e-60
DDT	0.458478	0.683	0.405	2.14e-60
CD52	0.422019	0.979	0.81	3.3e-60
PLD3	0.411181	0.374	0.15	4.53e-60
IFI30	0.520989	0.801	0.519	5.41e-60
GM2A	0.317454	0.219	0.046	7e-60
ATP2B1-AS1	0.728602	0.415	0.197	1e-59
CD99	0.411547	0.358	0.133	1.23e-59
IFI27L2	0.367648	0.534	0.278	2.27e-59
CLU	0.385436	0.188	0.031	6.34e-59
H2AFJ	0.414195	0.573	0.311	7.06e-59
ZNF385A	0.477655	0.585	0.321	1.39e-58
GBP1	0.408752	0.597	0.327	7.73e-58
ADGRE2	0.458758	0.675	0.393	1.05e-57
PFKFB3	0.333391	0.316	0.111	1.71e-57
DDIT4	0.509978	0.255	0.073	2.3e-57
CD300E	0.381415	0.775	0.51	3.14e-57
BAX	0.419297	0.765	0.489	3.66e-57
PHLDA2	0.257163	0.126	0.005	4.64e-57
ASGR1	0.390727	0.403	0.176	4.88e-57
COMT	0.391764	0.589	0.334	9.03e-57
RNASE2	0.27133	0.145	0.013	1.85e-56
IFI35	0.487546	0.531	0.296	2.51e-56
ANXA5	0.394487	0.949	0.738	2.7e-56
COX8A	0.406453	0.914	0.644	2.8e-56
UQCR10	0.394907	0.859	0.595	4.15e-56
IRF2BP2	0.462675	0.517	0.282	6.61e-56
TAP1	0.315785	0.551	0.292	6.66e-56
HMGB1	0.463262	0.885	0.636	8.76e-56
NDUFA3	0.338675	0.726	0.451	1.49e-55
MIF	0.4364	0.55	0.303	2.29e-55
MNDA	0.759703	0.841	0.621	2.64e-55
RAC1	0.424277	0.926	0.715	6.12e-55
TYROBP	0.291395	0.996	0.94	6.77e-55
LY96	0.325198	0.569	0.312	7.09e-55
PDE4B	0.332568	0.27	0.084	7.62e-55
DDIT3	0.349198	0.303	0.105	8.61e-55
OST4	0.372654	0.892	0.601	1.06e-54
DNAJC15	0.340512	0.586	0.324	1.09e-54
KLF10	0.35676	0.534	0.276	1.17e-54
PSMA6	0.400883	0.339	0.134	1.17e-54
RPL28	0.476772	0.994	0.759	1.32e-54
CTD-3252C9.4	0.376944	0.129	0.008	2.04e-54
GSTO1	0.412748	0.804	0.532	3.14e-54
SPATS2L	0.266091	0.215	0.049	3.35e-54
MIDN	0.377222	0.767	0.487	3.6e-54
RP11-160E2.6	0.639343	0.153	0.018	4.29e-54
CTSA	0.415808	0.578	0.327	5.37e-54
IRF7	0.469112	0.563	0.318	1.14e-53
RBM8A	0.358102	0.71	0.446	1.27e-53
LILRA5	0.474885	0.813	0.575	1.79e-53
SLC3A2	0.295022	0.617	0.357	1.93e-53
DBI	0.408755	0.802	0.54	2.8e-53
RSAD2	0.687248	0.195	0.041	2.83e-53
STAB1	0.265346	0.182	0.032	2.88e-53
AES	0.38381	0.579	0.321	2.98e-53
TXNDC17	0.356421	0.604	0.345	4.62e-53
RELB	0.366884	0.395	0.175	6.82e-53
PSMB2	0.333732	0.665	0.394	7.24e-53
COX6C	0.420334	0.909	0.64	7.72e-53
RNASE6	0.319055	0.195	0.04	1.17e-52
PTMA	0.37217	0.998	0.893	1.72e-52
ARF5	0.402387	0.693	0.43	1.74e-52
ATP6V0D1	0.380916	0.755	0.479	2.74e-52
SNHG15	0.356666	0.468	0.234	4.37e-52
SHTN1	0.385405	0.316	0.12	1e-51
EMD	0.341363	0.389	0.174	1.37e-51
DSE	0.319692	0.319	0.117	2.17e-51
PLEK	0.359869	0.917	0.697	2.22e-51
PNP	0.329306	0.303	0.113	3.61e-51
SNRPD3	0.3429	0.665	0.406	5.47e-51
ATP5MF	0.576858	0.584	0.38	9.76e-51
AOAH	0.273538	0.614	0.352	1.04e-50
SLC2A3	0.335948	0.246	0.071	1.11e-50
LGALS2	0.710725	0.301	0.114	1.22e-50
TOP1	0.340348	0.585	0.334	1.32e-50
CLEC7A	0.401632	0.875	0.653	1.38e-50
GPR35	0.332808	0.264	0.088	2.27e-50
TRIM22	0.329128	0.586	0.329	3.25e-50
STAC3	0.333052	0.32	0.126	4.19e-50
GLRX	0.37891	0.758	0.498	4.81e-50
PPBP	0.419946	0.263	0.082	5e-50
EPN1	0.372598	0.614	0.365	6.11e-50
CYCS	0.345918	0.658	0.407	6.65e-50
TPM4	0.339948	0.557	0.312	7.76e-50
CARD19	0.408035	0.402	0.193	8.42e-50
HIF1A	0.354287	0.568	0.328	9.67e-50
ST8SIA4	0.270156	0.459	0.231	2.06e-49
CMIP	0.292937	0.444	0.212	2.21e-49
CPVL	0.417662	0.763	0.503	2.93e-49
BLOC1S1	0.395284	0.835	0.574	4.86e-49
NUP58	0.315784	0.268	0.091	4.87e-49
NDUFA12	0.348823	0.745	0.475	6.4e-49
H3F3A	0.444515	0.921	0.769	7.35e-49
HLA-DMB	0.459248	0.547	0.314	1.25e-48
NFKBIZ	0.441173	0.872	0.675	1.75e-48
MX2	0.536217	0.529	0.294	1.75e-48
LAIR1	0.2697	0.528	0.284	2.51e-48
VAMP5	0.448131	0.822	0.572	3.05e-48
PTX3	0.302882	0.129	0.013	3.14e-48
SRA1	0.252058	0.509	0.269	3.35e-48
PCBP2	0.376243	0.881	0.624	4.87e-48
ROMO1	0.301932	0.644	0.39	7.7e-48
HLA-C	0.277992	0.995	0.962	7.92e-48
SSB	0.410108	0.615	0.383	1.17e-47
RPL37	0.446215	0.992	0.778	1.72e-47
MAPK1IP1L	0.272078	0.52	0.291	1.9e-47
OTUD1	0.385773	0.437	0.22	2.09e-47
SRSF5	0.310597	0.94	0.73	4.81e-47
TMEM50A	0.336764	0.801	0.536	5.15e-47
AP1S2	0.378077	0.858	0.628	5.65e-47
KRTCAP2	0.372483	0.551	0.314	5.88e-47
SF3B6	0.347793	0.642	0.399	7.88e-47
ODF3B	0.308491	0.514	0.28	8.84e-47
NAIP	0.289629	0.277	0.099	9.23e-47
UBL5	0.325695	0.865	0.633	1.12e-46
AC007952.4	0.389275	0.259	0.091	1.14e-46
PARVG	0.250031	0.703	0.431	1.9e-46
COX17	0.289886	0.637	0.385	2.69e-46
GLMP	0.286955	0.262	0.09	2.86e-46
PNPLA2	0.392576	0.419	0.214	3.38e-46
CCNL1	0.255808	0.817	0.558	4.74e-46
UBB	0.377808	0.901	0.613	4.96e-46
CCDC59	0.287647	0.554	0.309	5.79e-46
JUP	0.312582	0.277	0.1	8.8e-46
NMI	0.350365	0.558	0.324	9.78e-46
CAST	0.374572	0.853	0.629	1.16e-45
CXCL2	0.586697	0.122	0.012	1.19e-45
ERBIN	0.472206	0.438	0.238	1.78e-45
GRK2	0.490003	0.638	0.39	3.55e-45
NSA2	0.368304	0.719	0.465	3.56e-45
PHPT1	0.326886	0.591	0.35	3.62e-45
LY86	0.373605	0.478	0.26	5.14e-45
ATP5PD	0.552835	0.55	0.358	5.56e-45
NDUFB2	0.303709	0.841	0.597	6.36e-45
KDELR1	0.305417	0.534	0.302	8.83e-45
SEC61G	0.337441	0.736	0.485	1.12e-44
NDUFA6	0.292508	0.692	0.448	1.2e-44
TAGLN2	0.339593	0.786	0.513	1.26e-44
UBE2L3	0.278249	0.698	0.449	1.39e-44
ADAP2	0.300994	0.58	0.34	1.65e-44
LMNA	0.287324	0.137	0.019	3.91e-44
SNRPF	0.296785	0.553	0.326	4.53e-44
RPL30	0.459904	0.993	0.735	5.83e-44
HBEGF	0.333362	0.214	0.062	6.42e-44
SIGLEC7	0.251841	0.219	0.066	7.45e-44
TUBB4B	0.263125	0.519	0.292	7.84e-44
PRELID1	0.383447	0.923	0.656	8e-44
TNFSF10	0.879359	0.77	0.537	8.18e-44
HIST1H2AC	0.31192	0.268	0.097	9.63e-44
HSBP1	0.34061	0.851	0.598	1.05e-43
CTSL	0.431426	0.643	0.402	1.13e-43
CCL4L2	0.805812	0.103	0.005	1.42e-43
ID1	0.287704	0.132	0.018	2.03e-43
IFIT1	1.02716	0.22	0.07	2.45e-43
PPP4R3A	0.347432	0.444	0.233	2.83e-43
NDUFB4	0.296362	0.737	0.473	2.83e-43
ENY2	0.305381	0.792	0.543	3.71e-43
MRPS18C	0.317056	0.451	0.237	3.84e-43
RPL22L1	0.387747	0.602	0.369	3.84e-43
AGTRAP	0.330722	0.696	0.451	4.96e-43
SSR4	0.328649	0.813	0.561	5.31e-43
HERC5	0.574229	0.262	0.098	8.81e-43
ATP5MPL	0.528941	0.596	0.393	1.24e-42
NDUFB3	0.278473	0.665	0.408	1.29e-42
NOL7	0.315994	0.563	0.332	1.84e-42
RAB2A	0.283607	0.729	0.47	2.71e-42
COX7B	0.348469	0.841	0.6	3.07e-42
CYBA	0.34319	0.952	0.835	3.07e-42
MRPL20	0.2923	0.605	0.364	3.28e-42
CHCHD10	0.359058	0.808	0.525	6.84e-42
SCAND1	0.299934	0.696	0.449	7.68e-42
MAGOH	0.290389	0.583	0.352	1.02e-41
CCL3L1	0.700225	0.103	0.007	1.03e-41
TUBA1B	0.352408	0.885	0.592	1.26e-41
CNN2	0.326413	0.658	0.416	1.28e-41
SELENOK	0.426274	0.465	0.273	1.71e-41
CRTAP	0.287943	0.382	0.182	1.8e-41
DAZAP2	0.267667	0.929	0.699	1.82e-41
DRAM1	0.263751	0.297	0.122	2.42e-41
ELOB	0.462754	0.671	0.413	2.45e-41
C4orf48	0.3342	0.715	0.476	2.46e-41
VAMP8	0.374556	0.836	0.602	3.3e-41
SERPINB1	0.297807	0.773	0.517	3.69e-41
HNRNPA3	0.280621	0.82	0.569	3.77e-41
NFKB2	0.265884	0.392	0.195	4.58e-41
ID2	0.505709	0.822	0.622	6.34e-41
CXCL10	1.13951	0.123	0.016	6.78e-41
MAP1LC3B	0.277323	0.727	0.477	8.16e-41
BLOC1S6	0.250067	0.469	0.249	8.17e-41
NXT1	0.285727	0.333	0.148	8.23e-41
REL	0.405868	0.77	0.533	8.76e-41
RBX1	0.323185	0.817	0.555	8.84e-41
GPR183	0.300465	0.123	0.016	1e-40
CHCHD2	0.353573	0.919	0.671	1.57e-40
FERMT3	0.281754	0.661	0.415	1.79e-40
EIF4A1	0.362533	0.643	0.4	2.14e-40
ADAM17	0.328367	0.457	0.251	2.99e-40
ISG20	0.649704	0.341	0.164	3.15e-40
NME2	0.417093	0.225	0.076	3.69e-40
C1QC	1.38068	0.136	0.024	4.22e-40
BANF1	0.270322	0.64	0.397	6.23e-40
ATP6V0E1	0.309358	0.883	0.649	6.67e-40
CALM3	0.301522	0.827	0.579	1.18e-39
SH3BP5	0.263552	0.233	0.079	1.2e-39
HEXB	0.264314	0.356	0.166	1.21e-39
SERPINB9	0.337307	0.432	0.227	2.21e-39
NPC2	0.367106	0.954	0.755	2.75e-39
NEXN	0.279166	0.137	0.024	4.88e-39
TCEA1	0.31378	0.578	0.35	6.65e-39
LINC00936	0.871798	0.233	0.085	6.93e-39
ARF4	0.28006	0.463	0.253	8.41e-39
RNMT	0.266994	0.47	0.262	1.04e-38
TNFAIP2	0.273213	0.748	0.521	1.23e-38
DUSP6	0.495777	0.834	0.629	1.3e-38
COX5B	0.345256	0.911	0.705	1.39e-38
COX6B1	0.298303	0.943	0.701	1.63e-38
NRDC	0.29474	0.41	0.213	1.97e-38
NDUFC1	0.272421	0.63	0.39	3.18e-38
C3AR1	0.321083	0.459	0.252	3.18e-38
SELENOH	0.447965	0.559	0.362	4.65e-38
SAT2	0.283014	0.549	0.326	5.23e-38
EIF2AK2	0.331627	0.465	0.263	5.23e-38
UBE2D1	0.259669	0.554	0.338	6.59e-38
WAS	0.275894	0.83	0.565	1.1e-37
ICAM2	0.335628	0.571	0.351	1.29e-37
IGFBP7	0.258224	0.268	0.108	1.67e-37
AC245014.3	0.27583	0.166	0.042	1.71e-37
SRP14	0.336287	0.914	0.691	1.78e-37
NFKBID	0.296346	0.292	0.128	3.25e-37
SLC31A2	0.289688	0.647	0.39	3.49e-37
AIF1	0.298809	0.998	0.946	3.78e-37
NORAD	0.38001	0.404	0.222	4.8e-37
ATP5ME	0.481647	0.556	0.365	4.92e-37
PFDN6	0.275612	0.391	0.199	6.73e-37
NAPA	0.274439	0.582	0.366	1.06e-36
LILRB3	0.267623	0.701	0.448	1.15e-36
POLD4	0.499696	0.319	0.149	1.15e-36
PF4	0.387418	0.2	0.063	1.24e-36
LILRB1	0.295057	0.861	0.626	1.64e-36
C9orf16	0.269873	0.627	0.395	1.66e-36
SRPRA	0.309125	0.367	0.185	2.17e-36
SUSD6	0.317242	0.355	0.175	2.32e-36
TRAPPC1	0.259583	0.779	0.527	2.98e-36
MID1IP1	0.293148	0.426	0.232	5.76e-36
SRSF7	0.264107	0.747	0.498	6.33e-36
EIF1B	0.324048	0.558	0.352	8.8e-36
MS4A4A	0.450267	0.464	0.28	1.06e-35
FABP5	0.347926	0.2	0.064	1.08e-35
FAU	0.335824	0.988	0.869	1.19e-35
RBM47	0.265718	0.411	0.217	1.56e-35
EREG	0.300841	0.102	0.011	1.87e-35
COPE	0.274854	0.761	0.5	2.95e-35
ALDH2	0.276894	0.399	0.213	3.75e-35
PHF11	0.257882	0.432	0.237	4.2e-35
RPS4Y1	0.347284	0.61	0.356	6.18e-35
NT5C3A	0.458349	0.386	0.211	7.25e-35
HSPB1	0.288723	0.407	0.213	1.39e-34
HRH2	0.258734	0.562	0.345	1.42e-34
S100A12	0.651488	0.268	0.105	1.44e-34
NOP10	0.277295	0.828	0.577	1.46e-34
RPLP1	0.327493	0.99	0.867	1.59e-34
WDR83OS	0.273436	0.816	0.549	1.62e-34
ELOC	0.382835	0.454	0.279	1.63e-34
SUMO3	0.252755	0.644	0.413	2.42e-34
LARP7	0.264378	0.51	0.304	2.53e-34
HLA-DPA1	0.358297	0.984	0.868	2.98e-34
RPS28	0.322989	0.993	0.799	3.24e-34
SARAF	0.296853	0.852	0.535	3.34e-34
PSMA5	0.268941	0.586	0.368	3.4e-34
BUD31	0.25375	0.621	0.381	4.06e-34
CTSB	0.287199	0.856	0.653	5.35e-34
TPP1	0.256486	0.632	0.422	7.02e-34
C1QB	1.62729	0.188	0.063	1.83e-33
ATP5MD	0.49002	0.549	0.368	2.04e-33
CALM1	0.302462	0.964	0.782	3.36e-33
MTRNR2L12	0.280297	0.862	0.705	3.84e-33
SRC	0.250138	0.256	0.108	5.32e-33
SF3B4	0.26034	0.406	0.221	9.86e-33
AP2S1	0.270717	0.845	0.602	1.02e-32
GRASP	0.253372	0.288	0.13	1.02e-32
PARP14	0.400948	0.561	0.372	1.17e-32
MRPL54	0.270005	0.625	0.404	1.21e-32
SMIM26	0.335447	0.405	0.234	2.89e-32
MRPL52	0.255752	0.559	0.345	4.12e-32
SELENOW	0.366816	0.489	0.305	4.15e-32
MARCO	0.362581	0.32	0.162	4.52e-32
SELENOS	0.354901	0.408	0.238	4.58e-32
SELENOF	0.348653	0.463	0.281	5.01e-32
C1QA	1.37891	0.355	0.2	5.12e-32
PRR13	0.310903	0.885	0.644	6.94e-32
PNRC1	0.314037	0.891	0.707	1.03e-31
RIC1	0.258097	0.254	0.108	1.12e-31
HACD4	0.282918	0.511	0.311	2.03e-31
ANXA1	0.356307	0.836	0.608	2.36e-31
TRIR	0.34631	0.63	0.396	2.38e-31
RAB11B	0.308169	0.428	0.245	4.63e-31
CCDC186	0.281232	0.29	0.135	6.76e-31
RNASEK	0.310339	0.35	0.185	1.04e-30
HIST1H1C	0.252655	0.279	0.127	1.57e-30
PPP4R3B	0.276995	0.307	0.149	1.65e-30
RAB24	0.332271	0.356	0.189	1.67e-30
HMOX1	0.481474	0.82	0.599	2.08e-30
ATP5PF	0.41157	0.53	0.354	4.07e-30
COPS9	0.383703	0.499	0.326	4.12e-30
GRK3	0.394692	0.472	0.29	4.87e-30
PSMB9	0.327827	0.894	0.703	5.07e-30
RAC2	0.420855	0.89	0.676	6.56e-30
COX5A	0.288535	0.802	0.553	8.82e-30
SQOR	0.309305	0.357	0.197	9.33e-30
RAB5IF	0.40318	0.464	0.301	1.53e-29
ATP5IF1	0.371897	0.487	0.315	3.17e-29
CD37	0.317081	0.953	0.67	4.18e-29
NEAT1	0.411795	0.961	0.812	6.21e-29
TSPO	0.316427	0.935	0.768	1.78e-28
TCF25	0.267959	0.748	0.523	2.94e-28
FAM133B	0.329016	0.601	0.4	3.07e-28
HLA-DQB1	0.351297	0.703	0.49	5.86e-28
PPDPF	0.313409	0.903	0.644	6.54e-28
UQCRH	0.258263	0.854	0.618	7.44e-28
CEBPD	0.429748	0.694	0.521	8.15e-28
WAPL	0.253491	0.386	0.218	2.93e-27
LENG8	0.29249	0.552	0.359	3.21e-27
RPL29	0.363929	0.988	0.711	4.46e-27
ATP5MG	0.429886	0.622	0.416	4.84e-27
LIMD2	0.30204	0.922	0.689	1.64e-26
ARF6	0.253952	0.755	0.552	1.95e-26
RNASET2	0.265174	0.961	0.78	3.62e-26
MYL12B	0.275863	0.932	0.727	7.95e-26
ZEB2	0.322923	0.901	0.717	8.91e-26
LGALS1	0.256247	0.969	0.782	1.67e-25
SELENOT	0.28309	0.453	0.286	2.01e-25
AC103591.3	0.312374	0.182	0.071	1.82e-24
MTPN	0.276412	0.912	0.705	8.33e-24
ARPC3	0.289524	0.982	0.813	9.05e-24
FBP1	0.253811	0.496	0.314	3.23e-23
HBA2	0.859275	0.112	0.029	3.28e-23
C20orf24	0.267347	0.202	0.082	1.25e-22
NOP53	0.286453	0.599	0.388	1.32e-22
TMEM131L	0.267871	0.25	0.125	1.49e-22
WASHC4	0.292687	0.403	0.251	2.06e-22
ANXA2	0.257046	0.923	0.775	2.29e-22
GADD45B	0.254843	0.505	0.338	4.44e-22
STMP1	0.290197	0.464	0.307	4.47e-22
RHOG	0.250328	0.932	0.711	6.21e-22
RPS8	0.2812	0.99	0.904	7.04e-21
ATP5MC2	0.362306	0.619	0.416	1.61e-20
MT-ND3	0.415729	0.99	0.881	3.71e-20
NDUFA4	0.256263	0.892	0.68	4.33e-20
RHOB	0.373595	0.69	0.512	1.59e-19
JPT1	0.276956	0.531	0.361	6.28e-19
TYMP	0.324847	0.921	0.81	6.87e-19
ARHGAP45	0.262161	0.432	0.285	6.88e-19
HBB	1.73345	0.144	0.058	1.2e-18
ATP5MC3	0.336815	0.539	0.387	1.21e-18
ZBTB7A	0.289221	0.743	0.571	2.92e-18
IFI16	0.272924	0.605	0.435	4.19e-18
CFL1	0.266132	0.991	0.907	5.73e-18
TMEM176A	0.519062	0.346	0.23	1.68e-17
RAP1B	0.253298	0.889	0.67	7.02e-17
ATP5F1D	0.268444	0.561	0.395	1.08e-16
ATP5PO	0.270044	0.529	0.37	1.31e-16
ATP5F1C	0.252778	0.506	0.357	2.25e-16
RACK1	0.250369	0.719	0.421	2.94e-16
CALHM6	0.352978	0.371	0.251	3.43e-16
TUT7	0.289614	0.372	0.242	5.1e-16
RPS24	0.30411	0.995	0.824	1.99e-14
TNF	0.48404	0.287	0.176	4.58e-14
UCP2	0.264939	0.879	0.648	5.24e-14
ATP5J2	0.317849	0.307	0.187	3.31e-13
IFIT2	0.293045	0.364	0.244	9.47e-13
MT-ND1	0.524978	0.994	0.944	1.22e-12
SERPINA1	0.251288	0.987	0.889	2.88e-12
IFIT3	0.356377	0.368	0.26	1.11e-09
TMEM176B	0.396585	0.466	0.375	5.6e-07
GPX1	0.864342	0.271	0.201	7.33e-07
MT-ATP8	0.781739	0.527	0.403	3.5e-05
ATP5G2	0.373196	0.342	0.281	0.00171459
RNA18S5	-8.32101	0	0.358	6.79e-183
RNA28S5	-6.75328	0	0.358	6.79e-183
FCGR3A	-1.05574	1	1	1.97e-149
RPL4	-0.746278	0.928	0.917	7.07e-130
RPL3	-0.649689	0.942	0.926	2e-112
AC009501.4	-1.73644	0	0.224	7.46e-105
EEF2	-0.858088	0.909	0.894	1.61e-103
TMEM66	-1.61323	0	0.221	1.88e-103
MT-RNR2	-2.6177	0.1	0.357	4.81e-94
MT-RNR1	-2.54377	0.098	0.346	1.86e-89
RP11-290F20.3	-1.37611	0	0.193	1.66e-88
BCAS4	-1.39741	0.006	0.203	7.61e-87
FCGR3B	-2.11712	0.091	0.324	1.55e-84
RPS2	-0.552946	0.985	0.939	9.96e-79
TXNIP	-0.726631	0.966	0.933	1.9e-76
MTRNR2L10	-1.50153	0.023	0.211	1.86e-75
RPS17L	-1.12506	0	0.164	1.44e-73
CD97	-1.16059	0	0.164	2.39e-73
NAP1L1	-0.278691	0.937	0.924	2.8e-73
MATR3	-1.12174	0.002	0.162	1.61e-70
EMR2	-1.00643	0	0.154	1.52e-68
RPSAP58	-1.00616	0.001	0.155	2.17e-68
C1orf63	-1.12867	0	0.152	1.13e-67
RPS6	-0.495934	0.987	0.951	5.59e-62
NAMPTL	-1.0027	0	0.138	1.42e-60
HLA-E	-0.799476	0.991	0.945	1.97e-56
SMEK1	-0.832345	0	0.127	2.91e-55
GLTSCR2	-1.32031	0.175	0.354	6.5e-53
GNB2L1	-0.922856	0.255	0.493	1.36e-52
AC104809.4	-0.823202	0	0.119	4.66e-51
EMR1	-0.820403	0	0.118	1.22e-50
RPS4X	-0.434428	0.975	0.923	1.44e-50
WAPAL	-0.801166	0	0.117	3.19e-50
AMICA1	-0.870177	0	0.111	1.63e-47
SLC25A6	-0.449321	0.86	0.888	9.5e-46
CRIP1	-0.821262	0.495	0.619	2.88e-45
LILRA3	-0.759388	0	0.105	3.33e-44
ATP5EP2	-0.656408	0.004	0.113	1.59e-43
PABPC1	-0.641762	0.983	0.947	3.83e-43
RPL8	-0.330305	0.992	0.942	4.95e-42
AHNAK	-1.65257	0.799	0.786	8.83e-41
EIF3C	-1.08702	0.07	0.212	2.21e-40
RHOC	-0.598696	0.666	0.721	1.06e-38
SPN	-0.803676	0.706	0.746	4.56e-38
ADRBK2	-1.13687	0.078	0.216	1.14e-37
RPS5	-0.365033	0.943	0.879	8.2e-32
CERKL	-0.600697	0.011	0.102	9.52e-32
FAM65B	-1.25805	0.155	0.285	2.45e-31
CSF1R	-0.908125	0.815	0.755	3.2e-31
ERBB2IP	-1.04059	0.06	0.177	8.15e-31
ARPC2	-0.251728	0.983	0.921	9.83e-31
SNHG5	-0.700923	0.023	0.112	1.61e-25
LYST	-0.752919	0.827	0.785	1.15e-24
LINC00657	-0.942684	0.084	0.191	1.7e-24
RPL13A	-0.547098	0.979	0.92	7.74e-24
MT-ND6	-1.58476	0.371	0.449	9.29e-24
RPL10A	-0.355525	0.95	0.855	3.86e-23
MTRNR2L1	-0.902338	0.077	0.175	3.19e-21
CDKN1C	-0.260643	0.606	0.748	1.44e-20
BIN2	-0.656279	0.767	0.714	4.42e-20
LYPD2	-1.03962	0.147	0.268	8.12e-20
RPL7	-0.52812	0.952	0.866	1.16e-19
VMO1	-0.580743	0.163	0.29	4.17e-19
NBPF1	-0.563952	0.038	0.119	2.11e-18
KIAA0430	-0.72663	0.04	0.121	2.45e-18
MTRNR2L8	-0.67563	0.56	0.632	5.49e-17
RPL15	-0.289654	0.977	0.892	8.27e-17
ZNF217	-0.850271	0.275	0.366	1.24e-16
EIF3L	-0.458153	0.681	0.682	1.44e-16
C10orf54	-0.543678	0.248	0.392	6.66e-16
TNFRSF1B	-0.629788	0.959	0.873	8.04e-15
ATP5O	-0.682272	0.097	0.181	1.45e-14
NBEAL1	-0.919128	0.212	0.296	4.35e-14
PTP4A2	-0.325889	0.914	0.877	9.27e-14
WDR11	-0.732447	0.398	0.469	1.07e-13
KIAA1033	-0.675846	0.092	0.171	4.63e-13
CKB	-0.533806	0.272	0.373	5.84e-13
TTC9	-0.390765	0.081	0.165	9.1e-13
SCRN1	-0.695176	0.22	0.314	1.17e-12
ETS1	-0.604877	0.036	0.101	2.02e-12
FAM129A	-0.355473	0.221	0.117	2.41e-12
CCNI	-0.300787	0.905	0.828	8.76e-12
FYB	-0.703174	0.226	0.319	3.82e-11
CAP1	-0.532975	0.931	0.833	4.14e-11
FAM21C	-0.536324	0.048	0.111	8.99e-11
MYH9	-1.02672	0.731	0.688	1.11e-10
GNAS	-0.347208	0.876	0.771	1.11e-10
MGEA5	-0.709268	0.082	0.152	2.77e-10
GDI2	-0.390896	0.815	0.731	2.98e-10
CHST2	-0.492876	0.275	0.356	4.84e-10
MSN	-0.470037	0.932	0.817	8.25e-10
RPL36A	-0.634294	0.803	0.594	1.05e-09
EIF4B	-0.567347	0.689	0.66	1.23e-09
LYNX1	-0.411523	0.065	0.131	3.44e-09
XIST	-0.382712	0.201	0.295	5.06e-09
RPS19	-0.291825	0.997	0.953	8.77e-09
ZC3H11A	-0.61851	0.063	0.124	8.99e-09
MS4A7	-0.298089	0.903	0.87	3.62e-08
HMHA1	-0.706557	0.109	0.172	4.26e-08
NBPF10	-0.980473	0.186	0.248	5.62e-08
PSAP	-0.481625	0.996	0.975	1.95e-07
JAK1	-0.711029	0.733	0.671	2.58e-07
KNDC1	-0.275567	0.105	0.175	3.15e-07
FLNA	-0.494944	0.9	0.784	5.58e-07
HHEX	-0.46386	0.359	0.419	9.79e-07
CIRBP	-0.343172	0.815	0.701	1.26e-06
EMILIN2	-0.265901	0.56	0.401	1.29e-06
PTPRC	-0.46387	0.976	0.931	4.99e-06
RAB37	-0.350653	0.152	0.222	7.11e-06
RPS17	-1.06793	0.707	0.527	1.34e-05
DYRK2	-0.380761	0.133	0.197	1.94e-05
EIF3E	-0.365552	0.749	0.67	1.96e-05
TKT	-0.255064	0.951	0.845	2.07e-05
PPM1N	-0.397503	0.23	0.302	2.39e-05
ATM	-0.51061	0.391	0.425	0.000101667
LYN	-0.377796	0.947	0.86	0.000131813
CDH23	-0.47372	0.364	0.405	0.000198265
LRRFIP1	-0.342076	0.941	0.842	0.000202106
IGF2R	-0.369252	0.269	0.178	0.000208654
RPS10	-0.536337	0.756	0.659	0.000318286
ADRBK1	-0.647165	0.165	0.215	0.000419496
HSPA8	-0.339832	0.772	0.713	0.000927926
CHD2	-0.356514	0.419	0.301	0.00156741
SESN3	-0.424875	0.188	0.244	0.00165549
SETBP1	-0.406974	0.128	0.181	0.00267522
UNC119	-0.398445	0.635	0.592	0.00568953
RBM3	-0.295686	0.829	0.724	0.00597967
TMBIM4	-0.323941	0.597	0.595	0.00933584
SYTL1	-0.306555	0.382	0.43	0.00961751
