# Supplementary material for: Transcriptional Changes in CD16+ Monocytes May Contribute to the Pathogenesis of COVID-19
Source: Front Immunol. 2021 May 24;12:665773. doi: 10.3389/fimmu.2021.665773 (PMC8181441; doi:10.3389/fimmu.2021.665773)
Supplement: Supplementary file 4 [file Table_4.xlsx]

## Sheet: Severe COVID-19 vs Healthy DEG
Supplementary Table 4 (Table S4). List of differentially expressed genes in CD16+ monocytes from severe COVID-19 compared to healthy controls.
Gene ID	avg_logFC1	pct.12	pct.23	p_val_adj4
S100A8	3.52239	0.953	0.521	7.22e-192		Notes:
S100A9	3.19128	0.985	0.747	2.43e-178		1.- Value refers to log fold-change of the average differential expression between the two groups.
AQP9	2.18784	0.478	0.061	1.46e-150		Positive values represent increased gene expression in CD16+ monocytes from severe COVID-19 cases compared to healthy controls.
NAMPT	2.35443	0.888	0.597	6.52e-135		Negative values represent decreased gene expression in CD16+ monocytes from severe COVID-19 cases compared to healthy controls.
ACSL1	2.6389	0.59	0.15	1.62e-129		2.- The percentage of cells where the feature is detected in the severe COVID-19 group.
G0S2	2.27622	0.501	0.098	1.67e-128		3.- The percentage of cells where the feature is detected in the healthy group.
SRGN	1.39798	0.941	0.854	1.16e-126		4.- Adjusted p-value, based on bonferroni correction.
CXCR2	2.94975	0.333	0.026	5.03e-124
SOCS3	1.65286	0.319	0.023	7.22e-121
SELL	2.99414	0.54	0.159	6.94e-106
FOS	2.19547	0.827	0.503	1.51e-103
CXCL8	1.19237	0.232	0.008	1.63e-101
CSF3R	2.41895	0.636	0.258	2.57e-97
FPR1	2.37032	0.689	0.318	1.08e-94
IGKC	0.782402	0.345	0.049	2.4e-94
CD14	1.61701	0.497	0.136	3e-94
IFITM2	1.23919	0.959	0.857	1.22e-92
MME	2.27509	0.195	0.003	7.96e-92
SLC2A3	2.18042	0.37	0.071	4.4e-89
BASP1	2.5742	0.5	0.15	1.36e-88
CLEC4E	1.30415	0.246	0.019	5.71e-87
MNDA	2.17767	0.895	0.621	2.31e-83
DYSF	1.86328	0.235	0.02	1.26e-80
S100A12	2.09534	0.419	0.105	3.19e-79
IGHA1	0.697847	0.23	0.019	7.22e-79
CCL3	1.64305	0.184	0.009	3.13e-74
CXCR1	1.9669	0.184	0.009	1.36e-73
MMP25	1.75385	0.189	0.011	5.44e-72
FAM129A	2.25859	0.412	0.117	9.09e-72
MXD1	1.89674	0.543	0.219	1.88e-68
ADM	1.43202	0.316	0.065	2.87e-65
LITAF	1.8008	0.674	0.38	9.69e-65
NFKBIA	1.7856	0.721	0.557	5.6e-63
SLC25A37	2.30924	0.525	0.228	1.46e-62
ITGAM	1.55225	0.385	0.111	7.93e-62
IER3	1.13899	0.258	0.046	3.79e-61
IL1B	1.89511	0.257	0.045	4.11e-61
EGR1	2.07748	0.289	0.057	1.78e-60
TREM1	1.27451	0.307	0.069	2.09e-59
LIMK2	1.68608	0.251	0.044	6e-58
FCGR1A	1.26575	0.338	0.089	2.15e-57
KCNJ15	1.57852	0.127	0.003	1.9e-56
ACTN1	1.60913	0.307	0.077	1.14e-54
SOD2	1.92951	0.85	0.648	1.43e-54
NAMPTL	2.89875	0.373	0.138	3.53e-54
PPP1R15A	1.3491	0.673	0.397	3.86e-54
NCF1	1.66148	0.528	0.244	3.33e-53
MGAM	1.62563	0.131	0.005	4.51e-53
ALOX5AP	1.43537	0.184	0.023	4.3e-51
S100P	1.37715	0.143	0.01	4.31e-51
IGLC2	0.444295	0.156	0.013	8.2e-51
IFI27	1.38304	0.131	0.006	2.86e-50
THBS1	0.743583	0.134	0.007	3.45e-50
CREB5	1.43133	0.235	0.046	8.78e-49
QPCT	1.28502	0.159	0.016	1.35e-48
IGLC3	0.932623	0.168	0.019	3.09e-47
ALPL	1.54102	0.119	0.005	7.79e-47
PTGS2	1.5698	0.201	0.033	9.71e-47
CRISPLD2	1.11687	0.134	0.01	2.43e-46
NCF4	1.66288	0.46	0.199	1.97e-45
DSC2	0.657535	0.134	0.01	2.9e-45
HBB	2.36713	0.251	0.058	3.5e-45
FFAR2	2.10218	0.285	0.08	4.57e-45
CD163	0.456931	0.146	0.014	1.41e-44
VNN2	2.01229	0.332	0.11	1.48e-44
DUSP1	1.07711	0.841	0.817	1.18e-43
PROK2	1.36094	0.117	0.006	8.16e-43
GLUL	1.50697	0.723	0.524	7.3e-41
HIST1H2AC	1.63329	0.305	0.097	8.44e-41
LRG1	1.14227	0.13	0.012	1.37e-40
JUN	1.6661	0.361	0.135	1.49e-40
GCA	1.49844	0.594	0.332	2.88e-40
STEAP4	1.3172	0.117	0.008	9.41e-40
FLOT1	1.27927	0.386	0.158	3.15e-37
FOSB	1.10068	0.372	0.144	8.07e-37
CLU	0.533366	0.173	0.031	1.13e-36
TNFAIP3	1.293	0.366	0.145	1.21e-36
ATP6V0C	1.0568	0.201	0.044	1.46e-36
TNFRSF10C	1.5416	0.186	0.038	2.89e-36
PHACTR1	0.957704	0.23	0.061	9.67e-36
NAIP	1.06334	0.294	0.099	1.37e-35
DDIT4	0.550629	0.254	0.073	1.58e-35
CD63	1.22485	0.615	0.471	5.71e-35
PTPRE	1.24374	0.552	0.321	1.83e-33
PDE4B	1.33471	0.26	0.084	7.12e-33
PFKFB3	0.902668	0.304	0.111	1.98e-32
MGST1	0.266463	0.164	0.031	5.82e-32
BCL2A1	1.24807	0.704	0.541	1.17e-31
SGK1	0.705181	0.298	0.103	2.86e-31
FCGR2A	1.40424	0.683	0.484	4.36e-31
VCAN	1.46552	0.441	0.216	9.19e-31
STX3	1.31053	0.176	0.04	1.3e-30
CXCL2	0.551366	0.109	0.012	1.48e-30
MCTP2	1.10273	0.176	0.04	4.38e-30
PLBD1	1.24289	0.471	0.251	5.86e-30
RSAD2	2.26288	0.173	0.041	3.61e-29
PADI4	1.27626	0.121	0.017	4.4e-29
PGD	1.12982	0.532	0.317	7.42e-29
IGF2R	1.54579	0.381	0.178	9.34e-29
ZFP36	1.23825	0.704	0.622	2.91e-28
H3F3B	0.724998	0.889	0.903	4.14e-28
FCGR3B	2.32452	0.491	0.324	6.78e-28
TNFSF13	0.35626	0.153	0.032	2.81e-27
PPBP	1.48188	0.24	0.082	3.68e-27
NFIL3	1.24782	0.323	0.136	3.84e-27
HBA2	0.855881	0.146	0.029	1.37e-26
CCL4	1.44093	0.118	0.018	1.5e-26
RNASE6	0.294993	0.168	0.04	2.51e-26
SAT1	0.683608	0.935	0.95	1.1e-25
IL1RN	1.15906	0.174	0.046	2.12e-25
CXCR4	0.938377	0.391	0.192	4.14e-25
PIM1	0.80722	0.333	0.151	9.57e-25
EMB	1.00313	0.178	0.049	1.12e-24
F13A1	0.479095	0.15	0.035	5.82e-24
MS4A6A	0.830403	0.4	0.208	3.57e-23
IL8	1.33574	0.117	0.022	3.76e-22
GLT1D1	1.09391	0.178	0.053	4.56e-22
LDLR	0.272204	0.124	0.025	9.2e-22
HLA-A	0.590224	0.913	0.928	1.13e-21
TMEM176A	0.538215	0.417	0.23	1.7e-21
SMCHD1	1.72194	0.724	0.56	8.3e-21
MSRB1	1.60688	0.444	0.263	1.15e-20
MCL1	0.980515	0.808	0.677	1.4e-20
TXN	0.907149	0.534	0.363	1.8e-20
MYL9	0.306962	0.119	0.025	2.62e-20
DUSP2	0.641185	0.183	0.059	5.59e-20
TRIB1	1.17543	0.339	0.168	8.16e-20
HLA-B	0.562647	0.99	0.992	6.17e-19
FKBP5	0.663764	0.445	0.245	7.95e-19
PXN	0.968592	0.168	0.053	1.29e-18
MEGF9	1.58734	0.42	0.25	3.15e-18
IFITM3	0.86457	0.795	0.823	3.97e-18
NR4A2	0.288262	0.19	0.064	8.82e-18
NABP1	1.44143	0.299	0.152	2.47e-17
PPIF	0.647895	0.218	0.091	3.84e-17
HIST2H2AA4	1.66302	0.158	0.053	7.3e-17
FCGR1B	0.804883	0.204	0.078	8.33e-17
C1QC	1.17492	0.106	0.024	1.21e-16
AMICA1	1.67801	0.236	0.111	1.3e-16
PLEK	1.17275	0.789	0.697	1.48e-16
SIRPA	0.792781	0.205	0.079	1.87e-16
LINC00936	0.763012	0.212	0.085	2.26e-16
KDM6B	0.923353	0.299	0.15	2.45e-16
RNF24	1.36709	0.226	0.096	3.41e-16
FYB	1.35128	0.472	0.319	3.46e-16
TALDO1	0.867614	0.698	0.606	3.57e-16
PYGL	1.22662	0.416	0.245	4.07e-16
IER2	1.32024	0.662	0.558	4.48e-16
PF4	0.748145	0.174	0.063	1.11e-15
ABCA1	0.489286	0.164	0.055	2.45e-15
SDCBP	0.905249	0.684	0.592	2.59e-15
FAM65B	1.25855	0.448	0.285	3.61e-15
CST7	1.20041	0.109	0.028	6.01e-15
CCR1	0.706721	0.251	0.115	8.08e-15
BCL3	0.640655	0.252	0.117	1.14e-14
FPR2	0.90141	0.195	0.078	1.25e-14
PLSCR1	0.924663	0.4	0.237	1.39e-14
SERPINB1	0.942911	0.636	0.517	3.76e-14
CEBPD	0.883615	0.619	0.521	4.06e-14
BHLHE40	0.449293	0.233	0.105	5.61e-14
PER1	0.439682	0.31	0.168	3.12e-13
ZFP36L1	0.877021	0.608	0.492	3.58e-13
KIAA0040	0.891892	0.145	0.05	4.14e-13
KIAA1551	1.74328	0.481	0.338	4.68e-13
LAPTM5	0.422374	0.824	0.88	8.45e-13
PIM3	0.640835	0.406	0.265	1.18e-12
GABARAPL1	0.524773	0.274	0.139	1.36e-12
NCF2	1.11153	0.789	0.698	1.63e-12
NFE2	1.09141	0.164	0.064	2.86e-12
TMEM176B	0.581211	0.51	0.375	3.06e-12
IFIT2	2.66519	0.361	0.244	3.06e-12
RAB20	0.262553	0.217	0.098	7.17e-12
LMNB1	0.929106	0.146	0.054	8.01e-12
IFIT1	2.09099	0.165	0.07	9.93e-12
DDIT3	0.55409	0.223	0.105	1.31e-11
CKAP4	0.991931	0.304	0.168	1.99e-11
CDKN1A	0.296712	0.332	0.187	3.58e-11
KLF6	0.709157	0.788	0.77	4.04e-11
ETS2	0.465759	0.471	0.313	4.2e-11
B4GALT5	1.06199	0.32	0.187	4.23e-11
CR1	1.05225	0.22	0.107	6.45e-11
IVNS1ABP	1.0629	0.261	0.14	7.81e-11
MAP3K8	0.57937	0.501	0.381	9.84e-11
CD82	0.548376	0.145	0.054	1.02e-10
CD99	0.356375	0.255	0.133	1.14e-10
ZNF467	0.377376	0.242	0.118	1.14e-10
C5AR1	0.776207	0.689	0.613	1.16e-10
BCL6	1.04689	0.338	0.2	1.27e-10
ZC3H12A	0.276052	0.103	0.031	1.74e-10
ACAP1	0.819219	0.136	0.05	2.46e-10
ITM2B	0.426567	0.858	0.866	2.86e-10
HBEGF	0.287015	0.156	0.062	3.82e-10
HIF1A	0.841524	0.462	0.328	4.57e-10
MBOAT7	1.11832	0.329	0.203	8.28e-10
CAPG	0.437295	0.265	0.145	8.92e-10
FNDC3B	0.730522	0.204	0.097	1.12e-09
IFITM1	0.840101	0.289	0.17	2.87e-09
RNA28S5	1.01241	0.445	0.358	3.02e-09
ARL4A	0.334543	0.404	0.266	3.26e-09
IL4R	1.06971	0.205	0.103	3.62e-09
CYSTM1	0.580646	0.286	0.162	3.88e-09
IL13RA1	0.589673	0.193	0.092	7.07e-09
SRPK1	1.03904	0.167	0.076	8.73e-09
SORL1	1.40515	0.442	0.332	1.18e-08
PLIN3	0.444495	0.373	0.235	1.24e-08
GRINA	0.630979	0.544	0.433	1.34e-08
APOBR	1.17391	0.295	0.177	1.9e-08
RGS2	1.75358	0.698	0.628	2.57e-08
GRN	0.637478	0.633	0.6	2.76e-08
PLAUR	0.827794	0.532	0.429	4.92e-08
TMEM91	0.399951	0.13	0.052	5.09e-08
ECE1	0.743084	0.295	0.169	5.24e-08
TPM4	0.39145	0.45	0.312	5.43e-08
PARP8	1.0269	0.162	0.075	5.71e-08
NLRP12	0.523782	0.128	0.051	7.59e-08
EIF1AY	0.381692	0.23	0.118	9.98e-08
ASPH	0.468996	0.125	0.05	1.39e-07
RNA18S5	0.867082	0.445	0.358	1.39e-07
PTAFR	0.955873	0.254	0.149	1.5e-07
NLRP3	0.297383	0.24	0.134	1.59e-07
PSTPIP1	0.59914	0.268	0.153	3.26e-07
RAB27A	0.700495	0.283	0.166	3.29e-07
ARHGAP26	1.10097	0.294	0.185	3.46e-07
LAT2	0.812373	0.339	0.213	3.93e-07
METTL9	0.696604	0.423	0.295	4.57e-07
CD83	0.293123	0.383	0.254	4.88e-07
IFI44	0.993621	0.186	0.095	4.99e-07
LRRK2	1.3631	0.537	0.419	7.35e-07
BTG2	0.868919	0.497	0.383	8.65e-07
LTB4R	0.598185	0.158	0.073	9.55e-07
ICAM1	0.45458	0.232	0.134	1.2e-06
TSPO	0.445108	0.681	0.768	1.36e-06
BST1	0.818924	0.282	0.173	1.4e-06
PELI1	0.931855	0.316	0.205	1.57e-06
IRS2	0.796214	0.323	0.207	1.61e-06
RPS4Y1	0.267073	0.509	0.356	1.77e-06
PNRC1	0.581045	0.698	0.707	2.59e-06
GLIPR2	0.720652	0.491	0.366	3.06e-06
IFRD1	1.0187	0.254	0.152	3.12e-06
PHC2	0.870133	0.354	0.237	3.15e-06
RTFDC1	0.604256	0.218	0.117	9.04e-06
C1QB	1.49673	0.133	0.063	1.25e-05
PLK3	0.268099	0.314	0.201	1.36e-05
CLMN	0.341276	0.137	0.062	1.66e-05
R3HDM4	1.05462	0.314	0.212	1.8e-05
MX1	1.25334	0.307	0.203	1.8e-05
NAP1L1	-1.52812	0.553	0.924	1.39e-150
RPL3	-1.06398	0.611	0.926	1.81e-101
RPS6	-1.08133	0.627	0.951	1.7e-94
RPL4	-1.04081	0.596	0.917	1.36e-89
SPN	-1.46957	0.401	0.746	2.44e-82
CSF1R	-1.59139	0.432	0.755	2.71e-81
CDKN1C	-1.30961	0.33	0.748	2.6e-80
RPS29	-1.51469	0.566	0.812	3.02e-77
RPS18	-1.1675	0.605	0.885	3.17e-77
MS4A7	-1.08856	0.512	0.87	1.35e-73
RPS19	-1.02715	0.605	0.953	1.14e-71
MT-ND5	-0.992253	0.615	0.905	4.52e-71
RPL13A	-1.17296	0.617	0.92	3.21e-68
RPL27A	-1.34718	0.618	0.897	1.99e-67
PTP4A2	-0.958268	0.609	0.877	2.29e-67
RPS4X	-0.882594	0.608	0.923	4.62e-66
RHOC	-1.10717	0.41	0.721	1.31e-63
RPS27	-1.46457	0.599	0.798	6.93e-61
RPL38	-1.17173	0.56	0.802	3.04e-57
CRIP1	-1.24078	0.339	0.619	2.34e-55
HLA-DPA1	-0.809823	0.563	0.868	7.03e-54
RPS2	-0.775095	0.617	0.939	4.27e-53
AHNAK	-1.66409	0.546	0.786	1.23e-52
XIST	-1.18606	0	0.295	3.33e-52
RPL31	-1.18503	0.594	0.882	8.65e-52
RPS11	-0.702022	0.655	0.934	4.23e-51
IER5	-1.08	0.378	0.653	5.46e-51
MT-ATP6	-0.797586	0.67	0.968	3.86e-50
RPL10A	-0.807448	0.59	0.855	1.25e-48
MT-CO1	-0.750226	0.684	0.982	1.49e-48
MT-ND4	-0.670864	0.698	0.972	1.61e-48
RPL23	-0.785328	0.587	0.86	1.62e-48
EEF2	-0.862415	0.593	0.894	7.86e-48
POU2F2	-0.994141	0.509	0.739	1.43e-46
TCF7L2	-1.03538	0.401	0.661	1.3e-45
RPL37A	-0.919043	0.588	0.827	6.78e-45
RPS20	-0.697529	0.594	0.859	1.66e-44
HLA-DPB1	-0.839238	0.519	0.79	5.07e-44
CTSS	-0.567519	0.841	0.983	2.91e-43
PABPC1	-0.912045	0.674	0.947	1.15e-41
RPL15	-0.722072	0.608	0.892	1.76e-41
RPL34	-0.884626	0.617	0.886	2.98e-41
RPL13	-0.695155	0.606	0.909	4.95e-41
MT-ND2	-0.658324	0.659	0.935	2.69e-40
HLA-DRB1	-0.60235	0.559	0.844	8.02e-40
MTSS1	-0.914497	0.404	0.673	8.5e-40
RPL26	-0.952939	0.572	0.761	1.53e-39
SIGLEC10	-1.11527	0.376	0.618	3.41e-38
RPS5	-0.666687	0.591	0.879	1.25e-37
RBM3	-0.764829	0.529	0.724	2.65e-37
RPL35	-0.923828	0.575	0.819	4.83e-37
RPL21	-1.24928	0.562	0.737	1.37e-36
RPL41	-0.866913	0.575	0.719	2.27e-36
CLEC12A	-0.606292	0.369	0.612	2.77e-36
WASF2	-0.736519	0.558	0.752	3.52e-36
LST1	-0.651824	0.712	0.944	6.58e-36
PSAP	-0.89305	0.853	0.975	9.62e-36
RPL27	-0.779961	0.603	0.835	1.14e-35
RPS21	-0.786553	0.586	0.838	1.64e-35
CKB	-0.95789	0.118	0.373	9.88e-35
MT-ND3	-0.721021	0.602	0.881	1.35e-34
RPS14	-0.659216	0.64	0.941	4.41e-34
CALM2	-0.636133	0.621	0.866	5.08e-34
HLA-DRA	-0.63249	0.572	0.856	1.09e-33
ITGA4	-0.946713	0.397	0.63	1.58e-33
RPS16	-0.657902	0.615	0.873	1.83e-33
WARS	-0.828692	0.504	0.726	1.86e-33
RPL39	-0.866665	0.583	0.755	3.41e-33
RPL23A	-0.88733	0.566	0.726	4.44e-33
SLC25A6	-0.605791	0.578	0.888	7.74e-33
RABGAP1L	-0.94886	0.264	0.506	2.64e-32
GDI2	-0.631801	0.537	0.731	4.25e-32
HSPA8	-0.697617	0.466	0.713	4.82e-32
SOD1	-0.769475	0.435	0.648	1.63e-31
AIF1	-0.550492	0.653	0.946	2.24e-31
YBX1	-0.583115	0.591	0.895	2.91e-31
EVL	-0.749914	0.322	0.558	2.98e-31
ITGAL	-0.906177	0.459	0.66	6.34e-31
TNFRSF1B	-0.778529	0.69	0.873	1.43e-30
DRAP1	-0.625566	0.537	0.721	4.31e-30
NKTR	-0.593091	0.351	0.569	2.18e-29
RPS10	-1.0103	0.497	0.659	4.16e-29
LYPD2	-1.75584	0.052	0.268	5.33e-29
MT-CO2	-0.551393	0.67	0.97	7.27e-29
LMO2	-0.657787	0.367	0.576	9.01e-29
UTRN	-0.597001	0.472	0.674	1.09e-28
MT-CO3	-0.570376	0.667	0.951	2.15e-28
LRRC25	-0.597676	0.513	0.723	3.91e-28
RPL8	-0.54183	0.621	0.942	4.38e-28
WDR11	-0.992715	0.254	0.469	4.82e-28
PLEKHO1	-0.628902	0.407	0.603	1.5e-27
RPS23	-0.54795	0.591	0.855	1.97e-27
MIS18BP1	-0.788647	0.373	0.569	2.05e-27
2021-09-09	-0.724577	0.518	0.697	3.63e-27
PFDN5	-0.587479	0.603	0.86	1.01e-26
TOMM7	-0.735244	0.541	0.709	1.23e-26
MT-ND6	-1.36792	0.236	0.449	4.29e-26
UNC119	-0.677634	0.41	0.592	4.87e-26
AGPAT3	-0.920619	0.243	0.456	7.61e-26
MT-ND1	-0.484389	0.689	0.944	1.03e-25
SAMHD1	-0.700372	0.578	0.755	1.23e-25
FLNA	-0.730286	0.6	0.784	3.25e-25
CIRBP	-0.576341	0.553	0.701	3.72e-25
RPL10	-0.515532	0.586	0.855	5.26e-25
RPS3	-0.513513	0.627	0.906	7.7e-25
RPL9	-0.550798	0.602	0.841	1.5e-24
CYBB	-0.834923	0.591	0.819	3.07e-24
RRAS	-0.712665	0.364	0.568	5.53e-24
RPL12	-0.624994	0.593	0.838	6.64e-24
RPL36	-0.789999	0.562	0.715	6.84e-24
SCRN1	-0.951743	0.112	0.314	8.36e-24
HNRNPA1	-0.559221	0.549	0.76	9.14e-24
CTSC	-0.648765	0.506	0.672	1.18e-23
LYST	-0.297727	0.618	0.785	1.53e-23
TMSB4X	-0.741669	0.882	0.972	1.88e-23
CD47	-0.617589	0.382	0.577	2.5e-23
HSP90AB1	-0.713455	0.525	0.71	2.9e-23
RPL37	-0.569881	0.596	0.778	3.18e-23
ARL6IP5	-0.571333	0.546	0.724	4e-23
MBNL1	-0.582039	0.503	0.665	1.33e-22
PLD4	-0.46753	0.053	0.239	1.39e-22
RPLP2	-0.761576	0.602	0.886	1.98e-22
RPL7	-0.717078	0.588	0.866	3.6e-22
RPL14	-0.508018	0.599	0.871	7.55e-22
CAPNS1	-0.670339	0.507	0.672	8.9e-22
NACA	-0.487038	0.619	0.895	9.13e-22
SH2B3	-0.793556	0.298	0.489	1.15e-21
MYO1G	-0.643664	0.499	0.657	1.54e-21
RPL35A	-0.58849	0.609	0.851	2.65e-21
HES4	-0.673077	0.26	0.461	6.42e-21
EIF4A2	-0.528681	0.434	0.606	6.75e-21
RPL11	-0.47252	0.614	0.918	7e-21
HHEX	-0.572878	0.223	0.419	9.17e-21
KLF13	-0.601292	0.313	0.504	1.67e-20
RPS28	-0.598138	0.583	0.799	5.28e-20
COTL1	-0.422136	0.754	0.954	1.06e-19
EIF3C	-0.988559	0.047	0.212	1.51e-19
EIF3E	-0.618488	0.509	0.67	2.04e-19
CD79B	-0.643022	0.285	0.474	4.73e-19
GIMAP1	-0.67332	0.186	0.368	4.78e-19
EEF1A1	-0.427207	0.627	0.966	5.78e-19
CDH23	-0.699074	0.224	0.405	7.6e-19
MAP3K1	-0.543788	0.398	0.566	9.82e-19
EIF3L	-0.528852	0.494	0.682	1.08e-18
RPS25	-0.613121	0.577	0.755	1.08e-18
ZNF703	-0.689968	0.195	0.378	1.12e-18
PLXNB2	-0.799474	0.351	0.521	1.54e-18
RPS12	-0.466496	0.617	0.894	1.86e-18
SH3BGRL	-0.533259	0.534	0.721	2.42e-18
RXRA	-0.472367	0.444	0.603	2.69e-18
MT-CYB	-0.439125	0.659	0.954	2.71e-18
ZEB2	-0.51775	0.55	0.717	2.72e-18
HNRNPH1	-0.716946	0.406	0.565	3.51e-18
CFD	-0.438742	0.609	0.82	7.48e-18
EIF3H	-0.518619	0.528	0.705	7.74e-18
TRAF3IP3	-0.594164	0.289	0.471	9.46e-18
SLC2A6	-0.669418	0.37	0.549	1.29e-17
NAAA	-0.490523	0.454	0.636	1.31e-17
LNPEP	-0.644985	0.296	0.468	2.03e-17
CD4	-0.699459	0.348	0.509	2.07e-17
PKN1	-0.55553	0.404	0.541	3.71e-17
EHBP1L1	-0.528831	0.448	0.613	5.3e-17
HLA-DQA1	-0.570741	0.24	0.431	5.69e-17
FAM110A	-0.672575	0.348	0.497	1.05e-16
EIF4B	-0.66529	0.503	0.66	1.59e-16
GNB2L1	-0.693825	0.263	0.493	1.96e-16
VMO1	-0.850781	0.117	0.29	2.05e-16
ST3GAL5	-0.579655	0.218	0.385	2.38e-16
MEF2C	-0.716316	0.296	0.462	2.38e-16
MBD2	-0.493486	0.488	0.647	2.65e-16
AC104809.4	-0.823202	0	0.119	3e-16
FCGR3A	-0.520621	1	1	3.03e-16
GNAS	-0.402902	0.656	0.771	3.68e-16
ATP1B3	-0.69457	0.426	0.563	5.33e-16
ATM	-0.497948	0.248	0.425	6.63e-16
HNRNPA2B1	-0.467017	0.649	0.843	6.88e-16
ABI3	-0.557725	0.378	0.562	7.31e-16
FGL2	-0.504241	0.658	0.803	8.07e-16
RAP1B	-0.501633	0.529	0.67	9.03e-16
DOK2	-0.606373	0.42	0.587	9.7e-16
ZBTB7A	-0.586193	0.409	0.571	9.82e-16
RPL18A	-0.494012	0.59	0.854	1.25e-15
GLTSCR2	-1.11215	0.206	0.354	1.45e-15
DUSP6	-0.581425	0.476	0.629	1.46e-15
UQCRB	-0.509201	0.569	0.753	2.44e-15
ITGB1	-0.626249	0.429	0.587	2.44e-15
RPL5	-0.434692	0.587	0.862	2.53e-15
CHST2	-0.656384	0.193	0.356	3.15e-15
HSP90B1	-0.523063	0.414	0.576	3.59e-15
KNDC1	-0.412961	0.038	0.175	4.19e-15
LRRFIP1	-0.35976	0.714	0.842	4.64e-15
LUC7L3	-0.514091	0.316	0.467	4.69e-15
SFT2D2	-0.631932	0.323	0.478	4.85e-15
C9orf78	-0.570546	0.416	0.557	5.11e-15
TGFBI	-0.677838	0.296	0.465	7.39e-15
ARPC2	-0.257051	0.777	0.921	8.45e-15
RSL24D1	-0.536854	0.391	0.547	1.01e-14
RPS9	-0.436933	0.661	0.89	1.07e-14
MPEG1	-0.632486	0.482	0.638	1.48e-14
TMBIM4	-0.325083	0.407	0.595	1.58e-14
LFNG	-0.564796	0.263	0.42	1.85e-14
DBP	-0.276821	0.056	0.201	1.86e-14
EIF3A	-0.698032	0.444	0.576	1.89e-14
CD300LF	-0.446702	0.274	0.444	2.01e-14
CMTM6	-0.391716	0.583	0.747	2.21e-14
INSIG1	-0.588104	0.322	0.495	6.96e-14
MYOF	-0.863816	0.226	0.381	8.11e-14
RPSAP58	-0.706374	0.028	0.155	1.86e-13
RPS17L	-0.812087	0.035	0.164	3.04e-13
TES	-0.630369	0.336	0.481	3.21e-13
UBXN1	-0.470615	0.499	0.654	3.9e-13
ARAP2	-0.664199	0.261	0.411	4.32e-13
RAPGEF1	-0.730297	0.218	0.369	5.08e-13
ARPC4	-0.386561	0.484	0.623	6.13e-13
PIK3CG	-0.394693	0.184	0.346	7.33e-13
PTPN18	-0.601477	0.434	0.576	7.46e-13
CTBP2	-0.481089	0.229	0.386	7.79e-13
RPL32	-0.476248	0.606	0.827	8.45e-13
MAPKAPK3	-0.50604	0.472	0.625	9.56e-13
SETBP1	-0.460546	0.05	0.181	9.88e-13
C11orf21	-0.488316	0.211	0.373	1.13e-12
STX7	-0.364655	0.291	0.45	1.27e-12
RP11-290F20.3	-0.559031	0.052	0.193	1.36e-12
RPL36A	-1.48428	0.478	0.594	1.43e-12
KLF2	-0.478728	0.566	0.703	1.5e-12
CTSZ	-0.411286	0.519	0.657	1.53e-12
ATP2B1	-0.331052	0.419	0.563	1.67e-12
CEBPA	-0.467552	0.195	0.341	1.88e-12
DYNC1H1	-0.661011	0.358	0.495	2.11e-12
SYTL1	-0.380981	0.261	0.43	2.28e-12
NEURL1	-0.541268	0.155	0.305	2.48e-12
RPL22	-0.423756	0.575	0.797	2.49e-12
ADRBK2	-1.0605	0.086	0.216	2.51e-12
AC004687.1	-0.458583	0.147	0.292	2.79e-12
RPS15A	-0.595	0.572	0.724	2.82e-12
CHURC1	-0.304747	0.305	0.454	3.42e-12
CCZ1	-0.361905	0.18	0.33	3.53e-12
VPS53	-0.425905	0.165	0.319	4.53e-12
CCDC12	-0.507092	0.398	0.517	8.4e-12
CLEC4F	-0.331389	0.004	0.102	1.03e-11
POLR2J3.1	-0.422416	0.171	0.324	1.13e-11
RPS15	-0.464288	0.599	0.824	1.15e-11
RPS27A	-0.393344	0.609	0.837	1.36e-11
EZR	-0.63658	0.406	0.552	1.58e-11
GBP4	-0.273865	0.233	0.394	2.05e-11
PRKCB	-0.263735	0.524	0.658	2.26e-11
CSK	-0.364588	0.534	0.654	2.54e-11
DYRK2	-0.405852	0.069	0.197	2.81e-11
CNOT6L	-0.409638	0.183	0.331	3.28e-11
RPL19	-0.385737	0.608	0.925	3.77e-11
LYL1	-0.518382	0.305	0.44	4.03e-11
COX7C	-0.485593	0.556	0.749	4.16e-11
BID	-0.278967	0.556	0.687	4.21e-11
LPAR6	-0.446805	0.119	0.257	4.22e-11
TIAM1	-0.51864	0.109	0.244	4.31e-11
TTC9	-0.480511	0.047	0.165	4.87e-11
CCDC88C	-0.658179	0.277	0.415	7.27e-11
PDIA3	-0.466162	0.453	0.579	7.75e-11
UCP2	-0.37813	0.506	0.648	9.1e-11
SESN3	-0.533833	0.108	0.244	9.25e-11
ACTR2	-0.329628	0.68	0.806	9.36e-11
FGD2	-0.666186	0.344	0.474	9.62e-11
EIF3F	-0.425018	0.518	0.668	1.37e-10
TMC6	-0.50271	0.344	0.479	1.59e-10
RPS17	-1.76867	0.388	0.527	1.93e-10
CSTB	-0.435261	0.546	0.697	2.15e-10
CANX	-0.622464	0.409	0.54	2.51e-10
P2RX1	-0.399518	0.217	0.357	3.07e-10
AP2A1	-0.456245	0.354	0.469	3.27e-10
CDIP1	-0.333904	0.069	0.191	3.28e-10
CELF1	-0.491423	0.311	0.45	3.39e-10
MOB1A	-0.324105	0.547	0.679	4.28e-10
TMPO	-0.592825	0.391	0.54	4.58e-10
ZFP36L2	-0.292559	0.468	0.632	4.75e-10
ZNF217	-0.355491	0.218	0.366	4.99e-10
IKZF1	-0.471968	0.434	0.554	6.12e-10
RNH1	-0.425846	0.507	0.647	6.67e-10
TRA2B	-0.370974	0.406	0.537	7.5e-10
SNHG8	-0.503611	0.305	0.436	7.74e-10
CERKL	-0.489491	0.01	0.102	9.55e-10
PPM1F	-0.348288	0.288	0.43	9.78e-10
HSP90AA1	-0.355714	0.628	0.781	1.04e-09
RPS3A	-0.345574	0.594	0.848	1.17e-09
NBEAL1	-0.87988	0.176	0.296	1.21e-09
DUSP5	-0.583737	0.117	0.241	1.32e-09
CALR	-0.455329	0.417	0.536	1.38e-09
ZNF652	-0.335597	0.147	0.279	1.51e-09
HNRNPD	-0.395749	0.409	0.548	1.64e-09
CSNK2A1	-0.457213	0.212	0.344	1.68e-09
ANXA2	-0.350219	0.563	0.775	2.33e-09
PCGF5	-0.491097	0.36	0.477	2.4e-09
KLF12	-0.420051	0.015	0.107	2.58e-09
SSBP4	-0.461659	0.324	0.445	2.63e-09
KIAA0930	-0.464582	0.37	0.486	2.89e-09
DICER1	-0.392655	0.339	0.47	3.05e-09
VPS35	-0.367461	0.404	0.523	3.7e-09
DDX5	-0.309874	0.72	0.867	3.91e-09
CD300E	-0.715777	0.389	0.51	4.23e-09
PAG1	-0.483399	0.44	0.572	4.44e-09
PTP4A3	-0.33418	0.147	0.279	4.54e-09
TUBA1B	-0.546546	0.478	0.592	4.67e-09
ATP1A1	-0.585911	0.431	0.545	4.97e-09
SNAPC3	-0.452928	0.118	0.241	6.02e-09
RPL18	-0.339118	0.615	0.918	6.19e-09
TPPP3	-0.536074	0.134	0.256	6.24e-09
BCAS4	-0.593542	0.077	0.203	7.02e-09
NCL	-0.550945	0.488	0.632	7.7e-09
EIF3D	-0.428624	0.412	0.52	8.1e-09
ZFAS1	-0.261624	0.532	0.673	8.76e-09
FAM126A	-0.582619	0.168	0.292	1.01e-08
CD48	-0.377961	0.553	0.721	1.06e-08
PTMA	-0.255162	0.6	0.893	1.08e-08
PPP1CB	-0.415929	0.428	0.551	1.15e-08
MT-ATP8	-0.712465	0.28	0.403	1.24e-08
HSPH1	-0.579506	0.106	0.224	1.28e-08
SGPP1	-0.360918	0.052	0.157	1.35e-08
IVD	-0.482179	0.127	0.25	1.54e-08
TSPAN14	-0.462385	0.456	0.574	1.77e-08
CBWD1	-0.304006	0.088	0.203	1.93e-08
TPT1	-0.285443	0.729	0.946	1.94e-08
LILRB1	-0.480135	0.479	0.626	2e-08
TGOLN2	-0.400043	0.532	0.638	2.05e-08
CFP	-0.332583	0.586	0.718	2.51e-08
FAM118A	-0.355999	0.131	0.25	2.55e-08
CYFIP2	-0.315761	0.288	0.423	2.61e-08
TUBB	-0.45296	0.435	0.543	2.75e-08
PGK1	-0.297898	0.614	0.784	3.13e-08
PHF20	-0.301982	0.276	0.406	3.31e-08
KDM1B	-0.402293	0.301	0.422	4.32e-08
TTC3	-0.530981	0.202	0.329	4.52e-08
SRRM2	-0.337297	0.6	0.72	4.8e-08
MATR3	-0.490227	0.052	0.162	4.88e-08
LY6E	-0.308359	0.55	0.642	5.94e-08
GIMAP7	-0.512099	0.243	0.371	6.47e-08
TRAK1	-0.443782	0.111	0.225	6.48e-08
RPS24	-0.320871	0.605	0.824	7.09e-08
ARL4C	-0.358434	0.08	0.194	7.5e-08
ZFAND5	-0.365089	0.553	0.717	7.53e-08
GNAI2	-0.262261	0.711	0.839	7.91e-08
HLA-DQA2	-0.273437	0.025	0.115	8.07e-08
SYNGR2	-0.388271	0.49	0.625	9.58e-08
SPRED1	-0.404656	0.06	0.162	1.01e-07
PNN	-0.298783	0.33	0.453	1.07e-07
TRAM1	-0.40936	0.336	0.451	1.09e-07
HNRNPDL	-0.347075	0.553	0.691	1.12e-07
PRPF4B	-0.422188	0.286	0.407	1.18e-07
GPR155	-0.316578	0.119	0.237	1.21e-07
SON	-0.265307	0.575	0.682	1.21e-07
BTK	-0.499487	0.353	0.458	1.22e-07
DOCK2	-0.328621	0.501	0.606	1.22e-07
PSMD2	-0.42225	0.265	0.391	1.35e-07
PHTF2	-0.426136	0.224	0.349	1.35e-07
RFTN1	-0.620702	0.18	0.298	1.36e-07
LILRA3	-0.595478	0.019	0.105	1.51e-07
AKAP11	-0.620408	0.09	0.196	1.74e-07
SCIMP	-0.614872	0.388	0.479	1.82e-07
PILRA	-0.304796	0.562	0.705	1.91e-07
NDUFA13	-0.505916	0.375	0.483	1.92e-07
PSMA2	-0.339298	0.232	0.363	1.93e-07
UBA52	-0.378591	0.652	0.871	2.37e-07
NDUFB8	-0.374741	0.338	0.46	2.87e-07
ESYT2	-0.401772	0.084	0.19	2.92e-07
ATP5O	-0.766212	0.083	0.181	2.94e-07
ANP32B	-0.422694	0.527	0.63	3.29e-07
LGALS1	-0.349172	0.569	0.782	3.41e-07
SMEK1	-0.510612	0.034	0.127	3.51e-07
RYBP	-0.313052	0.251	0.373	3.68e-07
IL10RA	-0.467471	0.45	0.552	4.08e-07
SF3B1	-0.322165	0.532	0.637	4.09e-07
CHD9	-0.443494	0.24	0.359	4.17e-07
NCKAP1L	-0.272532	0.462	0.561	4.2e-07
OLIG1	-0.291402	0.056	0.156	4.38e-07
PDCD6IP	-0.382642	0.351	0.47	4.38e-07
TMEM66	-0.501522	0.097	0.221	4.72e-07
RUNX3	-0.547063	0.298	0.404	5.44e-07
ZBTB4	-0.384332	0.065	0.164	6.73e-07
INPP4A	-0.259207	0.147	0.267	6.91e-07
SNX18	-0.3394	0.416	0.536	6.95e-07
CD81	-0.464768	0.243	0.365	7.35e-07
CX3CR1	-0.606591	0.286	0.406	7.57e-07
ULK2	-0.569214	0.1	0.206	7.91e-07
RPL24	-0.316945	0.584	0.816	8.03e-07
RCSD1	-0.393533	0.416	0.535	8.64e-07
SNHG5	-0.50154	0.027	0.112	8.73e-07
ARRB1	-0.502973	0.307	0.418	9.32e-07
VPS13C	-0.482998	0.388	0.496	1.03e-06
CERK	-0.279793	0.17	0.286	1.05e-06
GNB1	-0.325361	0.485	0.594	1.12e-06
ANKRD44	-0.32963	0.31	0.425	1.14e-06
SPG11	-0.317997	0.212	0.332	1.16e-06
FYN	-0.454967	0.254	0.376	1.17e-06
PIEZO1	-0.442525	0.181	0.297	1.3e-06
TSPAN32	-0.419815	0.143	0.251	1.34e-06
KCNQ1OT1	-0.263806	0.074	0.175	1.34e-06
ZFR	-0.575101	0.27	0.378	1.43e-06
CAPZB	-0.265489	0.615	0.76	1.58e-06
NFE2L1	-0.385771	0.105	0.21	1.71e-06
RBM26	-0.421129	0.159	0.275	1.86e-06
GNLY	-0.530959	0.044	0.134	1.97e-06
MACF1	-0.446582	0.4	0.514	2.06e-06
GRK2	-0.413293	0.277	0.39	2.07e-06
ERAP2	-0.346379	0.206	0.323	2.12e-06
TAOK3	-0.257875	0.456	0.561	2.18e-06
PTGES3	-0.287292	0.501	0.626	2.18e-06
MYCBP2	-0.510537	0.388	0.484	2.26e-06
MTDH	-0.385722	0.512	0.632	2.45e-06
C1orf63	-0.451016	0.053	0.152	2.46e-06
ATF4	-0.414503	0.395	0.514	2.52e-06
ADGRE1	-0.32586	0.187	0.301	2.72e-06
HNRNPM	-0.33667	0.441	0.538	2.74e-06
TRIM8	-0.275781	0.351	0.46	2.84e-06
TENT5A	-0.283362	0.173	0.301	2.95e-06
PFKL	-0.468332	0.351	0.452	3.18e-06
ZNF706	-0.353716	0.462	0.57	3.2e-06
TMA7	-0.448046	0.556	0.685	3.34e-06
ENO1	-0.296518	0.593	0.746	3.54e-06
RPL6	-0.324492	0.6	0.866	4.38e-06
FAM89B	-0.424574	0.342	0.449	4.86e-06
NDUFA4	-0.293723	0.532	0.68	4.95e-06
PLEC	-0.470797	0.341	0.443	4.95e-06
STT3B	-0.437885	0.195	0.306	5.04e-06
EEF1B2	-0.296911	0.566	0.731	5.1e-06
UHMK1	-0.548942	0.291	0.401	5.2e-06
ARHGAP4	-0.460802	0.454	0.546	5.21e-06
ADA	-0.471555	0.227	0.338	5.43e-06
TTC14	-0.302602	0.196	0.306	5.44e-06
GNS	-0.530785	0.428	0.525	5.62e-06
PSMA4	-0.28023	0.469	0.577	5.74e-06
TMC8	-0.354173	0.149	0.259	5.8e-06
RASA3	-0.471578	0.121	0.225	6.18e-06
REST	-0.461395	0.265	0.375	6.28e-06
PRKX	-0.375548	0.149	0.253	7.24e-06
SLC25A3	-0.302609	0.572	0.726	7.66e-06
CASP3	-0.272189	0.096	0.198	7.75e-06
BTF3	-0.319285	0.571	0.761	7.91e-06
HEG1	-0.565003	0.099	0.197	8.38e-06
BRI3	-0.290871	0.647	0.771	9.54e-06
RABEP1	-0.455625	0.13	0.235	1e-05
EEF1D	-0.343055	0.594	0.754	1.08e-05
PTCD3	-0.371449	0.077	0.172	1.1e-05
AC009501.4	-0.390461	0.102	0.224	1.15e-05
HNRNPR	-0.404096	0.4	0.506	1.15e-05
TEP1	-0.307946	0.084	0.184	1.22e-05
ST6GAL1	-0.354684	0.074	0.168	1.34e-05
FAM117B	-0.407599	0.106	0.209	1.34e-05
LEPROTL1	-0.334366	0.257	0.366	1.36e-05
STK32C	-0.341891	0.125	0.226	1.38e-05
C6orf48	-0.505766	0.236	0.338	1.53e-05
SMARCA2	-0.276021	0.229	0.335	1.56e-05
HMGN2	-0.283315	0.547	0.679	1.57e-05
U2SURP	-0.416902	0.322	0.432	1.62e-05
CAT	-0.315545	0.381	0.481	1.66e-05
EMR1	-0.396236	0.034	0.118	1.72e-05
CBL	-0.29569	0.292	0.402	1.75e-05
POLK	-0.303999	0.147	0.252	1.78e-05
PPM1N	-0.450855	0.186	0.302	1.83e-05
