# Supplementary material for: Transcriptional Changes in CD16+ Monocytes May Contribute to the Pathogenesis of COVID-19
Source: Front Immunol. 2021 May 24;12:665773. doi: 10.3389/fimmu.2021.665773 (PMC8181441; doi:10.3389/fimmu.2021.665773)
Supplement: Supplementary file 5 [file Table_5.xlsx]

## Sheet: Severe vs Mild COVID-19  DEG
Supplementary Table 5 (Table S5). List of differentially expressed genes in CD16+ monocytes from severe COVID-19 compared to mild COVID-19 cases.
Gene ID	avg_logFC1	pct.12	pct.23	p_val_adj4
RNA28S5	7.7657	0.445	0	6.21e-210		Notes:
RNA18S5	9.18809	0.445	0	6.21e-210		1.- Value refers to log fold-change of the average differential expression between the two groups.
NAMPTL	3.90145	0.373	0	4.86e-172		Positive values represent increased gene expression in CD16+ monocytes from severe COVID-19 cases compared to mild COVID-19 cases.
FCGR3B	4.44164	0.491	0.091	3.91e-128		Negative values represent decreased gene expression in CD16+ monocytes from severe COVID-19 cases compared to mild COVID-19 cases.
CXCR2	3.48944	0.333	0.021	6.74e-119		2.- The percentage of cells where the feature is detected in the severe COVID-19 group.
AMICA1	2.54819	0.236	0	7.43e-104		3.- The percentage of cells where the feature is detected in the mild COVID-19 group.
MT-RNR2	2.45604	0.444	0.1	9.11e-85		4.- Adjusted p-value, based on bonferroni correction.
S100A9	1.95787	0.985	0.934	8.39e-82
MME	2.3279	0.195	0.002	3.21e-80
CXCR1	2.16925	0.184	0.003	1.41e-74
S100A8	1.93904	0.953	0.847	2.44e-73
FAM65B	2.51659	0.448	0.155	6.55e-66
MMP25	1.90847	0.189	0.013	1.46e-60
MT-RNR1	2.41314	0.35	0.098	3.73e-54
MGAM	1.67959	0.131	0.003	3.69e-49
HIST2H2AA4	2.02122	0.158	0.011	9.19e-49
ALPL	1.61349	0.119	0.001	1.6e-48
IL8	2.12374	0.117	0	3.37e-48
H3F3C	1.38119	0.121	0.002	3.05e-47
FYB	2.05446	0.472	0.226	9.57e-44
KCNJ15	1.57855	0.127	0.006	6.75e-43
CD97	1.30531	0.105	0	7.07e-43
SOD2	2.16287	0.85	0.778	3.01e-42
LITAF	1.85446	0.674	0.482	6.46e-42
BASP1	2.63279	0.5	0.267	1.01e-41
AC009501.4	1.34598	0.102	0	1.5e-41
NRD1	1.33527	0.102	0	1.5e-41
ACSL1	2.55024	0.59	0.384	7.19e-38
SLC25A37	2.37729	0.525	0.314	1.3e-36
HLA-E	1.29031	0.979	0.991	3.13e-32
STEAP4	1.37024	0.117	0.01	6.3e-32
SELL	2.75697	0.54	0.364	2.04e-31
ALOX5AP	1.5351	0.184	0.04	4.68e-31
CSF3R	2.48001	0.636	0.495	1.41e-30
FAM129A	2.61406	0.412	0.221	3.19e-30
IGHA1	0.627735	0.23	0.067	3.86e-28
NAMPT	1.4074	0.888	0.923	5.51e-28
TNFRSF10C	1.79884	0.186	0.047	1.09e-27
VNN2	2.12089	0.332	0.156	1.48e-25
AQP9	1.9363	0.478	0.294	3.06e-24
PROK2	1.37826	0.117	0.018	3.86e-23
PCNX	1.21239	0.111	0.016	1.2e-22
IGLC3	0.955736	0.168	0.042	1.2e-22
MNDA	1.41796	0.895	0.841	2.16e-22
CRISPLD2	1.1117	0.134	0.03	3.43e-20
CST7	1.32508	0.109	0.019	6.21e-20
LIMK2	1.69311	0.251	0.11	9.58e-19
SORL1	2.06258	0.442	0.297	5.41e-18
DYSF	1.7757	0.235	0.104	1.13e-16
LRG1	1.16774	0.13	0.034	1.83e-16
HLA-B	0.561838	0.99	0.996	5.95e-16
IGKC	0.541327	0.345	0.195	6.91e-16
S100A12	1.44385	0.419	0.268	2.47e-15
FCGR3A	0.535124	1	1	5.37e-15
RPS29	-1.38464	0.566	0.984	1.28e-139
RPL38	-1.23561	0.56	0.977	4.11e-137
LY6E	-1.36884	0.55	0.94	2.02e-121
HLA-DRA	-1.30359	0.572	0.991	6.06e-121
RPS27	-1.09566	0.599	0.993	3.31e-120
HLA-DPA1	-1.16812	0.563	0.984	1.77e-115
HLA-DRB1	-1.1704	0.559	0.98	1.88e-113
RPL37A	-1.05639	0.588	0.985	7.06e-110
RPL37	-1.0161	0.596	0.992	4.81e-107
RPS18	-1.02023	0.605	0.992	3.9e-101
TMSB4X	-0.833951	0.882	0.999	6.75e-101
HLA-DRB5	-1.19322	0.497	0.942	6.8e-100
CD74	-1.15447	0.627	0.996	1.06e-99
HLA-DPB1	-1.06659	0.519	0.937	2.93e-90
RPS21	-0.947966	0.586	0.98	1.69e-89
RPL36	-0.909479	0.562	0.984	1.68e-88
RPL41	-0.904213	0.575	0.965	2.83e-85
POU2F2	-1.0388	0.509	0.901	6.86e-84
EMP3	-0.966641	0.569	0.984	1.93e-83
TMSB10	-0.819592	0.733	0.996	1.29e-82
PSME2	-0.959564	0.553	0.918	1.85e-82
RPL39	-0.902591	0.583	0.986	1.68e-81
AIF1	-0.849301	0.653	0.998	5.24e-80
RPS28	-0.921127	0.583	0.993	6.4e-80
HLA-DQA2	-1.34624	0.025	0.441	1.05e-79
CD300E	-1.09719	0.389	0.775	2.53e-78
MT-ND3	-1.13675	0.602	0.99	8.42e-78
PLAC8	-1.30653	0.453	0.811	2.83e-76
IFI6	-1.14086	0.373	0.768	4.66e-76
DUSP6	-1.0772	0.476	0.834	6.27e-73
TUBA1B	-0.898954	0.478	0.885	3.56e-72
WARS	-0.775531	0.504	0.9	4.75e-71
NDUFA1	-0.741578	0.524	0.91	1.49e-69
RPL34	-0.832072	0.617	0.994	1.89e-69
RPL27A	-0.897074	0.618	0.959	1.08e-68
APOBEC3A	-1.28816	0.407	0.779	3.2e-67
JUND	-0.925735	0.518	0.895	3.72e-67
ZEB2	-0.840673	0.55	0.901	1.94e-65
RPS20	-0.842792	0.594	0.949	3.2e-65
TOMM7	-0.73674	0.541	0.929	4.52e-65
NAP1L1	-1.24942	0.553	0.937	7.87e-65
TCF7L2	-0.949833	0.401	0.785	2.37e-63
FYB1	-1.15833	0.32	0.701	1.92e-62
RPL35	-0.779982	0.575	0.956	3.03e-62
COX6C	-0.746322	0.515	0.909	1.23e-61
ADGRE5	-0.749014	0.496	0.864	1.81e-61
MT-ND4L	-1.05852	0.501	0.884	2.08e-61
IFI27	-2.15312	0.131	0.501	3.15e-60
RAP1B	-0.754931	0.529	0.889	3.45e-59
IFI30	-0.888386	0.491	0.801	4.35e-59
GRK2	-0.903296	0.277	0.638	6.62e-58
LILRB1	-0.775192	0.479	0.861	1.29e-57
DRAP1	-0.705029	0.537	0.895	1.46e-57
RPL23A	-0.777771	0.566	0.959	1.8e-56
RPL23	-0.85	0.587	0.941	2.12e-56
RPL26	-0.780957	0.572	0.982	5.05e-56
RIPOR2	-0.993532	0.235	0.589	8.74e-55
HSBP1	-0.608915	0.491	0.851	1.95e-54
FTL	-0.679878	0.878	1	3.99e-54
RPL36A	-0.849985	0.478	0.803	4.55e-54
FCN1	-0.785546	0.634	0.983	9.87e-54
ZBTB7A	-0.875415	0.409	0.743	1.11e-53
RBX1	-0.706524	0.485	0.817	1.85e-53
CSF1R	-0.683266	0.432	0.815	2.9e-53
AP1S2	-0.712663	0.513	0.858	4.59e-53
CSTB	-0.682011	0.546	0.945	5.39e-53
CLEC12A	-0.438088	0.369	0.721	5.51e-53
MS4A7	-0.790471	0.512	0.903	5.81e-53
SNRPG	-0.672914	0.419	0.745	5.95e-53
IER5	-0.815296	0.378	0.718	6.11e-53
RPS19	-0.735329	0.605	0.997	5.67e-52
NR4A1	-1.06874	0.236	0.581	7.33e-52
MT-ND1	-1.00937	0.689	0.994	3e-51
CD4	-0.672529	0.348	0.693	5.93e-50
LYZ	-0.680646	0.59	0.953	7.14e-50
SAMHD1	-0.556516	0.578	0.913	1.51e-49
PLEKHO1	-0.697914	0.407	0.716	1.54e-49
MT-ND2	-1.13664	0.659	0.988	1.01e-48
RPL31	-0.663031	0.594	0.958	1.57e-48
RPL28	-0.707331	0.596	0.994	1.72e-48
PECAM1	-0.718653	0.499	0.888	1.76e-48
PLXNB2	-0.682026	0.351	0.681	2.77e-48
MBNL1	-0.44913	0.503	0.822	5.68e-48
LRRC25	-0.550242	0.513	0.884	5.72e-48
MT-ND5	-1.1445	0.615	0.964	9.23e-48
CTSC	-0.631693	0.506	0.866	1.2e-47
MARCKS	-0.993373	0.531	0.828	2.07e-47
UCP2	-0.643069	0.506	0.879	3.89e-47
PSMA4	-0.511911	0.469	0.784	4.21e-47
OST4	-0.612203	0.525	0.892	2.08e-46
ADA2	-0.839355	0.264	0.587	3.73e-46
RAB8A	-0.438638	0.41	0.736	5.11e-46
BST2	-0.596124	0.494	0.812	5.81e-46
PTMA	-0.627332	0.6	0.998	7.62e-46
CD83	-0.769133	0.383	0.704	2.32e-45
NDUFA3	-0.682234	0.41	0.726	3.05e-45
CYBB	-0.597906	0.591	0.951	8.78e-45
PDIA3	-0.530813	0.453	0.768	1.48e-44
RPS27L	-0.764302	0.457	0.78	1.58e-44
RABGAP1L	-0.60914	0.264	0.592	2.04e-44
CD47	-0.45947	0.382	0.709	2.31e-44
HNRNPDL	-0.517396	0.553	0.914	2.63e-44
TMEM258	-0.561721	0.473	0.805	3.11e-44
COX7C	-0.630926	0.556	0.946	3.67e-44
MT2A	-0.775214	0.538	0.901	4.32e-44
SARAF	-0.590682	0.501	0.852	5.66e-44
HCST	-0.645068	0.482	0.838	1.04e-43
MT-CO2	-0.729224	0.67	0.998	1.31e-43
ANXA5	-0.594691	0.566	0.949	1.78e-43
ARF6	-0.55804	0.445	0.755	3.3e-43
RPL21	-0.68652	0.562	0.989	3.74e-43
RPL30	-0.699661	0.572	0.993	4.52e-43
MT-ATP6	-0.81771	0.67	0.993	5.43e-43
RPS25	-0.66539	0.577	0.973	1.18e-42
BLVRA	-0.54966	0.392	0.721	1.65e-42
BAX	-0.566849	0.435	0.765	1.95e-42
RPL35A	-0.648096	0.609	0.985	2.28e-42
HLA-DMA	-0.7056	0.354	0.69	2.66e-42
LFNG	-0.646497	0.263	0.574	3.74e-42
B2M	-0.314046	0.993	1	6.75e-42
CD48	-0.610441	0.553	0.937	9.04e-42
CHCHD10	-0.573477	0.453	0.808	1.14e-41
PTP4A2	-0.632379	0.609	0.914	1.3e-41
NDUFB1	-0.525297	0.385	0.699	2.24e-41
EIF5A	-0.553459	0.496	0.819	2.43e-41
COX6B1	-0.602931	0.572	0.943	2.5e-41
SRSF7	-0.570907	0.423	0.747	3.06e-41
RPS11	-0.641673	0.655	0.981	3.39e-41
CTSL	-0.72471	0.335	0.643	4.74e-41
EVL	-0.584472	0.322	0.652	5.45e-41
NDUFA12	-0.555008	0.441	0.745	9.05e-41
ANXA2	-0.607265	0.563	0.923	1.08e-40
UQCR10	-0.521598	0.525	0.859	2.27e-40
DNAJC15	-0.493227	0.264	0.586	3.55e-40
SRSF3	-0.447338	0.497	0.795	3.91e-40
SON	-0.315658	0.575	0.871	1.29e-39
HNRNPA3	-0.48045	0.509	0.82	1.49e-39
COX7B	-0.555236	0.515	0.841	1.98e-39
SYNGR2	-0.517247	0.49	0.825	2.08e-39
2021-09-09	-0.54647	0.518	0.843	2.53e-39
SEM1	-0.65412	0.248	0.556	3.82e-39
CX3CR1	-0.759786	0.286	0.606	3.88e-39
PPDPF	-0.627022	0.521	0.903	6.08e-39
RPL27	-0.600589	0.603	0.964	6.83e-39
LGALS1	-0.605419	0.569	0.969	7.05e-39
SUB1	-0.480243	0.55	0.881	1.27e-38
FCER1G	-0.613912	0.631	0.995	1.38e-38
IFITM3	-0.67225	0.795	0.995	2.03e-38
S100A6	-0.547287	0.822	0.995	2.06e-38
HES4	-0.858502	0.26	0.553	2.2e-38
SRRM1	-0.403437	0.491	0.802	3.03e-38
SAP18	-0.473492	0.507	0.848	4.42e-38
SLC31A2	-0.617883	0.351	0.647	4.76e-38
ANP32B	-0.611399	0.527	0.853	5.29e-38
NDUFA4	-0.549986	0.532	0.892	5.59e-38
KLF2	-0.566067	0.566	0.909	5.92e-38
LIMD2	-0.505665	0.56	0.922	1.16e-37
HNRNPA1	-0.492562	0.549	0.909	1.64e-37
MT-CO3	-0.591631	0.667	0.996	1.98e-37
CALR	-0.599132	0.417	0.719	2.39e-37
HLA-DQA1	-0.5995	0.24	0.557	3.26e-37
MTSS1	-0.477691	0.404	0.746	3.59e-37
YBX1	-0.592524	0.591	0.979	4.24e-37
MPEG1	-0.454911	0.482	0.806	4.4e-37
WASF2	-0.467569	0.558	0.884	6.04e-37
SPN	-0.665889	0.401	0.706	7.24e-37
ZFP36L2	-0.518742	0.468	0.79	8.9e-37
RPS17	-0.700737	0.388	0.707	1.27e-36
C9orf72	-0.337898	0.342	0.636	1.43e-36
TRA2B	-0.345254	0.406	0.704	2.11e-36
TMA7	-0.561225	0.556	0.888	2.93e-36
RXRA	-0.362832	0.444	0.741	5.01e-36
KLF4	-0.536536	0.416	0.729	5.46e-36
UBB	-0.498671	0.528	0.901	6.88e-36
COMMD6	-0.509825	0.544	0.868	8.64e-36
NKTR	-0.3382	0.351	0.647	1.02e-35
JUP	-0.444034	0.034	0.277	1.04e-35
SCIMP	-0.611922	0.388	0.665	1.1e-35
RPL13	-0.609405	0.606	0.982	1.85e-35
SLIRP	-0.492757	0.345	0.635	1.92e-35
RPL13A	-0.625863	0.617	0.979	2.08e-35
RPL36AL	-0.527943	0.569	0.92	2.52e-35
IL10RA	-0.534847	0.45	0.748	2.71e-35
S100A11	-0.55391	0.705	0.997	2.99e-35
CALM2	-0.487063	0.621	0.96	4.69e-35
NOP53	-0.662602	0.299	0.599	4.82e-35
NDUFB2	-0.485781	0.504	0.841	5.59e-35
NDUFA6	-0.52673	0.403	0.692	6.22e-35
POMP	-0.390405	0.516	0.845	9.69e-35
RPLP2	-0.622776	0.602	0.986	1.01e-34
MOB1A	-0.265134	0.547	0.847	1.29e-34
RPL32	-0.627258	0.606	0.992	1.5e-34
SRSF5	-0.359955	0.615	0.94	1.58e-34
RPS16	-0.610604	0.615	0.987	1.85e-34
RPS26	-0.340443	0.552	0.93	2.28e-34
PPIA	-0.508472	0.556	0.946	3.57e-34
LPAR6	-0.57232	0.119	0.379	4e-34
CLEC7A	-0.339808	0.587	0.875	4.32e-34
DDX21	-0.498882	0.482	0.775	4.47e-34
SSB	-0.591091	0.341	0.615	4.69e-34
MIS18BP1	-0.591979	0.373	0.66	5.52e-34
CYCS	-0.536999	0.382	0.658	1.11e-33
RPS6	-0.585398	0.627	0.987	1.31e-33
C9orf78	-0.457709	0.416	0.71	1.39e-33
RNASET2	-0.392854	0.668	0.961	1.57e-33
IFITM1	-0.802241	0.289	0.585	1.59e-33
NAAA	-0.425471	0.454	0.791	1.7e-33
JAML	-0.540951	0.358	0.648	1.88e-33
ITGAL	-0.315602	0.459	0.749	1.92e-33
CD52	-0.565501	0.563	0.979	1.92e-33
RSL24D1	-0.473736	0.391	0.686	2.17e-33
LGALS9	-0.383298	0.487	0.795	2.3e-33
LMO2	-0.456648	0.367	0.649	3.03e-33
SIGLEC10	-0.626836	0.376	0.664	3.23e-33
CSK	-0.388842	0.534	0.842	3.26e-33
PET100	-0.494373	0.369	0.63	3.89e-33
ID2	-0.498718	0.497	0.822	4.13e-33
GLIPR1	-0.406605	0.475	0.785	4.68e-33
PPIB	-0.521124	0.476	0.799	4.83e-33
ARL6IP5	-0.448439	0.546	0.871	5.35e-33
RPL14	-0.581188	0.599	0.978	5.62e-33
HLA-DMB	-0.632337	0.267	0.547	6.84e-33
MAFB	-0.496447	0.524	0.877	7.08e-33
PFDN5	-0.571686	0.603	0.985	8.42e-33
RPL9	-0.573414	0.602	0.987	9.84e-33
UQCRB	-0.539093	0.569	0.941	1.01e-32
HSP90B1	-0.272996	0.414	0.707	1.1e-32
PRELID1	-0.555272	0.55	0.923	1.13e-32
SNRPB	-0.462934	0.448	0.756	1.45e-32
ERBIN	-0.607601	0.177	0.438	1.94e-32
CCDC12	-0.492736	0.398	0.676	2.16e-32
COX7A2	-0.449833	0.537	0.88	2.92e-32
ITGA4	-0.436282	0.397	0.71	3.03e-32
GPBAR1	-0.522236	0.299	0.593	3.76e-32
EIF3A	-0.515676	0.444	0.706	5.29e-32
PTGES3	-0.470797	0.501	0.82	6.34e-32
TYMP	-0.571175	0.676	0.921	7.06e-32
GRK3	-0.637328	0.208	0.472	7.65e-32
FAM133B	-0.628719	0.345	0.601	9.85e-32
XIST	-0.80335	0	0.201	1.13e-31
ISG15	-0.697956	0.485	0.732	1.26e-31
RPL22	-0.572563	0.575	0.942	1.62e-31
CDKN1C	-1.04897	0.33	0.606	1.7e-31
LGALS3BP	-0.546217	0.065	0.3	1.74e-31
REEP5	-0.442018	0.471	0.776	1.75e-31
SRP14	-0.468404	0.574	0.914	2.12e-31
FGL2	-0.409299	0.658	0.926	2.16e-31
RHOB	-0.585962	0.372	0.69	2.77e-31
RNH1	-0.484008	0.507	0.842	3.28e-31
NDUFB4	-0.47486	0.423	0.737	4.88e-31
SH3BGRL	-0.46705	0.534	0.884	5.05e-31
LAPTM4A	-0.35954	0.453	0.751	5.94e-31
MTPN	-0.462635	0.577	0.912	7.39e-31
RPS15	-0.58979	0.599	0.972	7.5e-31
MINOS1	-0.512258	0.429	0.692	7.99e-31
MYO1G	-0.524075	0.499	0.781	8.76e-31
PCGF5	-0.461364	0.36	0.635	8.84e-31
ERP44	-0.296933	0.354	0.627	9.36e-31
PAIP2	-0.376365	0.463	0.749	9.56e-31
RBM3	-0.469142	0.529	0.829	1.37e-30
LAP3	-0.445226	0.389	0.659	1.56e-30
C11orf58	-0.449056	0.448	0.729	1.57e-30
COX17	-0.500642	0.363	0.637	1.62e-30
NSA2	-0.536819	0.432	0.719	2.04e-30
VAMP8	-0.459034	0.513	0.836	2.24e-30
RPS12	-0.583554	0.617	0.995	2.52e-30
MT-CO1	-0.737127	0.684	0.997	2.54e-30
ADGRE2	-0.552266	0.395	0.675	2.9e-30
ATOX1	-0.520255	0.417	0.685	3.12e-30
CAST	-0.440303	0.55	0.853	3.52e-30
VSIR	-0.618287	0.347	0.7	3.93e-30
ATP5F1E	-0.815779	0.35	0.638	5.61e-30
CPVL	-0.464526	0.445	0.763	7.07e-30
TRAM1	-0.425757	0.336	0.6	7.35e-30
RAP2B	-0.498887	0.335	0.595	7.36e-30
RELT	-0.344805	0.353	0.614	8.03e-30
ARHGDIA	-0.471616	0.487	0.797	8.12e-30
TTYH3	-0.525048	0.243	0.495	8.93e-30
HSP90AB1	-0.485952	0.525	0.836	1.14e-29
HNRNPH1	-0.476983	0.406	0.665	1.21e-29
NOP10	-0.348548	0.537	0.828	1.33e-29
RBM8A	-0.367291	0.432	0.71	1.39e-29
HMOX1	-0.348416	0.476	0.82	1.43e-29
CNDP2	-0.506934	0.27	0.53	1.7e-29
ROMO1	-0.468871	0.373	0.644	2.28e-29
ZNF385A	-0.570688	0.327	0.585	2.43e-29
LILRB2	-0.472189	0.603	0.939	2.9e-29
RPS24	-0.624981	0.605	0.995	3.2e-29
CHMP1B	-0.399237	0.292	0.567	3.59e-29
RPS23	-0.608337	0.591	0.993	3.81e-29
CD68	-0.561285	0.541	0.929	3.9e-29
ZFAND5	-0.32352	0.553	0.871	4.41e-29
CHCHD2	-0.494841	0.559	0.919	5.4e-29
ATP1B3	-0.519858	0.426	0.692	5.49e-29
HMGN2	-0.454575	0.547	0.858	7.34e-29
PSMB1	-0.367312	0.535	0.838	7.65e-29
PSMB2	-0.419971	0.382	0.665	8.31e-29
RASGEF1B	-0.62821	0.267	0.532	8.36e-29
ZNF207	-0.37209	0.381	0.653	8.87e-29
C1orf162	-0.502053	0.56	0.931	1.04e-28
S100A4	-0.429729	0.706	0.998	1.3e-28
PRKACA	-0.525517	0.302	0.549	1.48e-28
TPT1	-0.491872	0.729	0.998	1.96e-28
HMGB1	-0.470077	0.563	0.885	1.97e-28
RPS9	-0.532019	0.661	0.988	2.22e-28
PCBP1	-0.387238	0.603	0.918	2.26e-28
NPC2	-0.524943	0.574	0.954	2.32e-28
ST3GAL5	-0.540953	0.218	0.459	4.19e-28
CTSS	-0.366091	0.841	0.999	4.77e-28
MARCKSL1	-0.594761	0.316	0.57	5.34e-28
PABPN1	-0.401349	0.271	0.52	7.25e-28
FUS	-0.270047	0.512	0.792	8.43e-28
PKN1	-0.433807	0.404	0.668	1.74e-27
SH3BP2	-0.373626	0.494	0.74	1.95e-27
SNU13	-0.481236	0.426	0.704	2.61e-27
UQCRQ	-0.453578	0.472	0.776	4.56e-27
GCH1	-0.468645	0.323	0.568	5.38e-27
STXBP2	-0.389324	0.529	0.89	5.48e-27
TRIR	-0.512329	0.322	0.63	5.84e-27
EIF3G	-0.410784	0.488	0.771	6.76e-27
SAMD4A	-0.478309	0.077	0.291	7.02e-27
AES	-0.535132	0.335	0.579	7.99e-27
LST1	-0.446233	0.712	0.994	8.34e-27
MT-ATP8	-1.4942	0.28	0.527	8.62e-27
NACA	-0.537863	0.619	0.985	9.76e-27
HNRNPA2B1	-0.390108	0.649	0.956	1.19e-26
NCKAP1L	-0.274517	0.462	0.725	1.39e-26
COX6A1	-0.464142	0.544	0.887	1.4e-26
LEPROTL1	-0.412542	0.257	0.504	1.52e-26
M6PR	-0.343685	0.465	0.766	1.72e-26
RPL11	-0.556007	0.614	0.995	1.73e-26
DDX24	-0.411402	0.395	0.653	2.06e-26
HSP90AA1	-0.305244	0.628	0.931	2.61e-26
ICAM2	-0.476122	0.317	0.571	2.7e-26
SNRPB2	-0.373846	0.348	0.606	2.78e-26
FAU	-0.524396	0.634	0.988	3.56e-26
RPLP1	-0.536779	0.615	0.99	4.19e-26
SH2B3	-0.4767	0.298	0.541	6.15e-26
EDF1	-0.374532	0.518	0.827	6.91e-26
DOK2	-0.403491	0.42	0.7	7.29e-26
PRDX1	-0.440735	0.488	0.809	9.16e-26
UQCR11	-0.471816	0.549	0.846	1.24e-25
EIF4A1	-0.452461	0.389	0.643	1.24e-25
ERH	-0.339419	0.453	0.716	1.43e-25
BID	-0.277782	0.556	0.829	1.56e-25
UBL5	-0.326444	0.586	0.865	1.58e-25
REL	-0.42075	0.501	0.77	1.75e-25
VAMP5	-0.431458	0.504	0.822	1.78e-25
2021-03-01	-0.421089	0.37	0.621	1.96e-25
PILRA	-0.386032	0.562	0.874	2.19e-25
RPL17	-0.459674	0.373	0.615	2.36e-25
COX8A	-0.442499	0.553	0.914	2.58e-25
LENG8	-0.466676	0.301	0.552	2.97e-25
NDUFS6	-0.388096	0.457	0.725	3.81e-25
EPN1	-0.456706	0.366	0.614	4.15e-25
NFKBIZ	-0.355773	0.591	0.872	4.58e-25
ELOB	-0.511848	0.345	0.671	4.62e-25
TNFSF10	-0.408627	0.507	0.77	4.97e-25
CD300C	-0.452924	0.206	0.44	6.47e-25
GSTO1	-0.429339	0.515	0.804	7.97e-25
SCARB2	-0.442664	0.274	0.513	7.98e-25
CST3	-0.392267	0.603	0.99	8.28e-25
CDKN1A	-0.628344	0.332	0.595	8.33e-25
RACK1	-0.548997	0.348	0.719	9.3e-25
CAPNS1	-0.441025	0.507	0.801	9.73e-25
COPE	-0.409104	0.469	0.761	1.12e-24
GIMAP4	-0.384064	0.382	0.637	1.18e-24
SOD1	-0.423431	0.435	0.715	1.26e-24
PPP4R3A	-0.421607	0.208	0.444	1.31e-24
SNX2	-0.300099	0.431	0.7	1.85e-24
NDUFA13	-0.464861	0.375	0.61	2.12e-24
IFI35	-0.329799	0.298	0.531	2.29e-24
AP2S1	-0.42383	0.534	0.845	2.63e-24
SF3B6	-0.416282	0.385	0.642	3.17e-24
NDUFS5	-0.385098	0.506	0.827	3.25e-24
ENY2	-0.336012	0.513	0.792	3.26e-24
NORAD	-0.461391	0.177	0.404	3.29e-24
UBE2L3	-0.346079	0.442	0.698	3.35e-24
RPL24	-0.494929	0.584	0.964	3.59e-24
VPS29	-0.396993	0.45	0.72	5.63e-24
ZNF706	-0.370083	0.462	0.756	6.04e-24
SNRPD3	-0.394554	0.4	0.665	6.45e-24
WASHC4	-0.4468	0.171	0.403	7.2e-24
JUNB	-0.564503	0.724	0.977	8.17e-24
HNRNPM	-0.277922	0.441	0.691	8.41e-24
RUNX3	-0.547171	0.298	0.518	9.25e-24
KLF13	-0.295403	0.313	0.553	1.02e-23
CDC42	-0.316646	0.661	0.967	1.14e-23
SMIM25	-0.537288	0.302	0.589	1.16e-23
NCL	-0.434462	0.488	0.78	1.31e-23
RPL12	-0.536189	0.593	0.986	1.42e-23
MEF2C	-0.491486	0.296	0.54	1.49e-23
AC020656.1	-1.04962	0.277	0.491	2.03e-23
ACTB	-0.436999	0.878	1	2.13e-23
PSMB10	-0.434863	0.413	0.687	2.19e-23
ATP5MF	-0.511704	0.313	0.584	2.24e-23
PLAUR	-0.265975	0.532	0.806	2.34e-23
MTDH	-0.315682	0.512	0.799	2.38e-23
MORF4L1	-0.27193	0.528	0.832	2.8e-23
FGD2	-0.419823	0.344	0.589	2.88e-23
HSPA8	-0.357784	0.466	0.772	3.62e-23
AGPAT3	-0.354544	0.243	0.482	3.98e-23
SEC61G	-0.408475	0.478	0.736	4.87e-23
TRIM8	-0.274674	0.351	0.598	5.74e-23
SERPING1	-0.422984	0.066	0.264	6.08e-23
PRPF4B	-0.344344	0.286	0.517	6.94e-23
AP2A1	-0.404806	0.354	0.582	7.48e-23
ATF3	-0.48515	0.184	0.407	8.35e-23
RPS15A	-0.537576	0.572	0.987	9.69e-23
DNAJC7	-0.375117	0.357	0.598	9.76e-23
RSRP1	-0.475441	0.357	0.596	1.01e-22
PPIG	-0.314692	0.372	0.617	1.08e-22
FAM91A1	-0.294915	0.206	0.443	1.1e-22
CAMK1	-0.374558	0.35	0.612	1.1e-22
EIF4H	-0.311993	0.366	0.618	1.41e-22
NDUFC1	-0.419786	0.394	0.63	1.48e-22
ADCY7	-0.411303	0.232	0.463	1.54e-22
ATP6V1F	-0.400929	0.5	0.783	1.81e-22
RPS10	-0.473965	0.497	0.756	2.18e-22
FXYD5	-0.428595	0.544	0.906	2.25e-22
EIF1AX	-0.441849	0.296	0.514	2.33e-22
TMEM131L	-0.378991	0.06	0.25	2.66e-22
RAB1B	-0.419937	0.288	0.523	3.49e-22
CTSZ	-0.351106	0.519	0.797	3.5e-22
PNRC2	-0.266895	0.348	0.589	3.5e-22
ABI3	-0.348616	0.378	0.665	4.1e-22
COX14	-0.402093	0.361	0.597	4.82e-22
SFT2D2	-0.328805	0.323	0.55	4.83e-22
RHOC	-0.508475	0.41	0.666	4.85e-22
CARD16	-0.30634	0.621	0.918	4.9e-22
ZC3H15	-0.304382	0.383	0.635	5.23e-22
SQSTM1	-0.262487	0.482	0.757	5.3e-22
LSM8	-0.407893	0.375	0.608	5.72e-22
SUMO2	-0.396446	0.544	0.89	5.79e-22
RNF114	-0.300388	0.316	0.548	6.87e-22
SELENOF	-0.424786	0.226	0.463	7.64e-22
YWHAE	-0.370711	0.417	0.678	7.86e-22
LGALS3	-0.402484	0.544	0.89	8.33e-22
CFL1	-0.470609	0.698	0.991	1.02e-21
PSMA7	-0.363779	0.565	0.871	1.19e-21
TPMT	-0.382677	0.181	0.394	1.22e-21
CSNK2A1	-0.384324	0.212	0.431	1.28e-21
WDR83OS	-0.330336	0.507	0.816	1.37e-21
ATP5ME	-0.502798	0.308	0.556	1.44e-21
CALM3	-0.299643	0.544	0.827	1.59e-21
CCDC59	-0.34868	0.317	0.554	1.65e-21
POLR2L	-0.395828	0.454	0.712	2.3e-21
GNB4	-0.264072	0.229	0.453	3.84e-21
LILRB4	-0.443018	0.257	0.48	4.27e-21
RRAS	-0.447182	0.364	0.621	4.89e-21
GIMAP7	-0.536564	0.243	0.469	6.14e-21
SPI1	-0.389497	0.628	0.975	6.94e-21
ASAH1	-0.305685	0.619	0.94	7.39e-21
SRC	-0.373425	0.072	0.256	7.6e-21
PFDN2	-0.38093	0.354	0.58	8.23e-21
TIMP2	-0.276128	0.397	0.635	9.09e-21
RARRES3	-0.338	0.366	0.604	1.19e-20
PMAIP1	-0.375482	0.152	0.356	1.31e-20
ATP5MD	-0.540468	0.307	0.549	1.51e-20
MAGOH	-0.344014	0.35	0.583	1.61e-20
POLR1D	-0.368228	0.444	0.682	1.61e-20
CD37	-0.405289	0.566	0.953	1.64e-20
SET	-0.298603	0.5	0.751	1.66e-20
UFM1	-0.406263	0.276	0.496	1.67e-20
RPL10A	-0.451923	0.59	0.95	1.74e-20
ATF5	-0.455836	0.118	0.317	1.83e-20
SELENOT	-0.400725	0.227	0.453	2.17e-20
MRPL20	-0.387617	0.379	0.605	2.22e-20
CIB1	-0.36406	0.456	0.715	2.24e-20
PSMA3-AS1	-0.395503	0.249	0.474	2.29e-20
SELENOH	-0.465327	0.314	0.559	2.39e-20
MFSD12	-0.396136	0.204	0.417	2.54e-20
ADAP2	-0.42969	0.351	0.58	3.07e-20
HIVEP3	-0.370612	0.06	0.241	3.13e-20
SDHD	-0.408275	0.289	0.508	3.22e-20
PTGER4	-0.379297	0.232	0.444	3.22e-20
HMGN1	-0.439745	0.276	0.492	3.23e-20
ARL4C	-0.375606	0.08	0.271	3.26e-20
RHOQ	-0.312063	0.313	0.545	3.86e-20
CUX1	-0.341095	0.478	0.756	4.07e-20
SLC2A6	-0.423531	0.37	0.614	4.23e-20
PDIA6	-0.356477	0.367	0.588	4.59e-20
MAD1L1	-0.391583	0.181	0.389	5.24e-20
ATP5MPL	-0.48974	0.33	0.596	5.36e-20
ATP5PD	-0.498077	0.305	0.55	5.47e-20
SERF2	-0.45432	0.659	0.981	6.71e-20
RPS14	-0.500156	0.64	0.995	6.73e-20
KLF10	-0.379706	0.32	0.534	7e-20
PFN1	-0.457376	0.617	0.996	7.21e-20
CCDC88A	-0.469511	0.379	0.582	9.26e-20
CALHM6	-0.544174	0.173	0.371	1.11e-19
DDX5	-0.271331	0.72	0.974	1.26e-19
UQCRH	-0.377055	0.537	0.854	1.29e-19
RPS8	-0.440522	0.596	0.99	1.5e-19
TUBB	-0.365415	0.435	0.677	1.6e-19
SFPQ	-0.262263	0.459	0.678	1.87e-19
FAM118A	-0.310383	0.131	0.325	1.97e-19
SERBP1	-0.289762	0.459	0.72	2.23e-19
SNRPF	-0.342309	0.322	0.553	2.24e-19
TGFBI	-0.338455	0.296	0.528	2.35e-19
FTH1	-0.462761	0.639	1	2.75e-19
SPCS2	-0.371976	0.366	0.594	2.95e-19
BLOC1S1	-0.353452	0.532	0.835	3.06e-19
PDLIM5	-0.353236	0.291	0.514	3.22e-19
TIMM8B	-0.352857	0.327	0.547	3.41e-19
C8orf59	-0.42209	0.383	0.598	4.07e-19
RPS4X	-0.448166	0.608	0.975	4.34e-19
SCP2	-0.318155	0.376	0.61	4.93e-19
RCC2	-0.32464	0.133	0.325	5.34e-19
EID1	-0.31683	0.475	0.744	5.35e-19
CEBPA	-0.403368	0.195	0.397	5.82e-19
SLC3A2	-0.27511	0.388	0.617	7.1e-19
SUMO3	-0.373479	0.431	0.644	7.51e-19
SRSF10	-0.34311	0.311	0.533	8.06e-19
TMCO1	-0.31773	0.28	0.487	1.04e-18
HNRNPR	-0.28556	0.4	0.637	1.16e-18
ARHGAP45	-0.401806	0.226	0.432	1.21e-18
SUPT4H1	-0.275663	0.494	0.734	1.58e-18
SYNCRIP	-0.302988	0.319	0.545	1.61e-18
PSMD7	-0.291529	0.388	0.589	1.87e-18
CAPZB	-0.340369	0.615	0.93	1.87e-18
PSAP	-0.411425	0.853	0.996	1.9e-18
SELENOK	-0.393066	0.252	0.465	1.95e-18
DDT	-0.402354	0.44	0.683	2.06e-18
APOBEC3C	-0.364975	0.291	0.505	2.07e-18
MYOF	-0.40601	0.226	0.439	2.11e-18
RHOF	-0.399395	0.202	0.405	2.67e-18
FKBP1A	-0.338577	0.586	0.937	2.82e-18
ZNF703	-0.491723	0.195	0.389	2.82e-18
COX5B	-0.36983	0.591	0.911	3.45e-18
HM13	-0.316353	0.445	0.681	3.96e-18
ATP5MG	-0.531654	0.344	0.622	4.01e-18
HINT1	-0.346721	0.496	0.784	4.11e-18
ATP5F1B	-0.476765	0.313	0.534	4.29e-18
ABRACL	-0.293925	0.478	0.76	5.21e-18
PPP1CA	-0.30253	0.532	0.868	5.93e-18
ITGB1	-0.307485	0.429	0.672	6.7e-18
LARP7	-0.299655	0.294	0.51	7.13e-18
TBCA	-0.35066	0.476	0.749	7.61e-18
JPT1	-0.343002	0.282	0.531	7.99e-18
RPL29	-0.46304	0.575	0.988	8.25e-18
PGAM1	-0.363307	0.49	0.738	9.07e-18
CLTA	-0.272804	0.465	0.747	1.15e-17
SKIL	-0.305511	0.254	0.455	1.22e-17
LSM7	-0.370321	0.447	0.683	1.4e-17
UNC119	-0.279189	0.41	0.635	1.42e-17
DYNLL1	-0.37454	0.473	0.711	1.46e-17
DBI	-0.357497	0.515	0.802	1.67e-17
MT-ND4	-0.695119	0.698	0.993	1.87e-17
TUT7	-0.442143	0.177	0.372	1.89e-17
LAIR1	-0.37992	0.316	0.528	2.05e-17
RPL22L1	-0.432164	0.383	0.602	2.08e-17
NDUFA2	-0.287741	0.441	0.682	2.27e-17
DDX18	-0.355306	0.32	0.53	2.34e-17
ARL6IP4	-0.381165	0.503	0.788	2.64e-17
OGA	-0.358756	0.174	0.376	2.96e-17
MRPS18C	-0.38895	0.252	0.451	3.7e-17
ATP5MC3	-0.464569	0.313	0.539	4.1e-17
RPL3	-0.414296	0.611	0.942	4.16e-17
RASGRP2	-0.265483	0.397	0.628	4.35e-17
POLR2J3.1	-0.365612	0.171	0.376	4.58e-17
METRNL	-0.290988	0.419	0.672	5.03e-17
UBA52	-0.447682	0.652	0.987	5.48e-17
SERPINB9	-0.416454	0.229	0.432	5.74e-17
TMC6	-0.259546	0.344	0.554	5.85e-17
ZFP36	-0.610652	0.704	0.925	6.32e-17
TMEM9B	-0.324542	0.301	0.51	6.36e-17
AC004687.1	-0.515884	0.147	0.331	6.42e-17
RPL15	-0.432418	0.608	0.977	6.5e-17
TMEM87A	-0.295588	0.171	0.362	6.62e-17
ATP5PF	-0.425426	0.308	0.53	6.77e-17
ADA	-0.403495	0.227	0.426	6.81e-17
SKP1	-0.297637	0.529	0.796	7.49e-17
RAB5IF	-0.441624	0.26	0.464	8.27e-17
RGS10	-0.339943	0.475	0.728	8.58e-17
KIAA0930	-0.264682	0.37	0.578	9.78e-17
APOL3	-0.363	0.147	0.332	1.05e-16
CLIC1	-0.374836	0.603	0.936	1.05e-16
NDFIP1	-0.272219	0.4	0.622	1.13e-16
SLC7A7	-0.336756	0.51	0.8	1.37e-16
SMIM26	-0.358492	0.208	0.405	1.56e-16
MRPS21	-0.328882	0.416	0.631	1.71e-16
RPS13	-0.415212	0.615	0.994	1.73e-16
PIEZO1	-0.308257	0.181	0.373	2.05e-16
SNRPD2	-0.291413	0.479	0.747	2.05e-16
TENT2	-0.335866	0.111	0.284	2.2e-16
SRP9	-0.34018	0.369	0.584	2.21e-16
SLAMF7	-0.390495	0.115	0.293	2.23e-16
BANF1	-0.333535	0.403	0.64	2.24e-16
SSR4	-0.34561	0.535	0.813	2.44e-16
RPL19	-0.466039	0.608	0.99	2.88e-16
NDUFB7	-0.327822	0.476	0.725	2.99e-16
UBXN1	-0.297336	0.499	0.776	3.91e-16
CD86	-0.397941	0.385	0.607	4.77e-16
SUMO1	-0.261476	0.407	0.633	5.6e-16
NAA38	-0.388132	0.428	0.638	5.86e-16
PSMA5	-0.358702	0.373	0.586	6.57e-16
SPCS1	-0.269253	0.469	0.71	7.34e-16
ATP1A1	-0.297527	0.431	0.657	8.97e-16
MAPKAPK3	-0.269429	0.472	0.741	9.01e-16
ST13	-0.335581	0.416	0.635	9.21e-16
HLA-DQB1	-0.318771	0.442	0.703	9.51e-16
PHTF2	-0.292737	0.224	0.421	1e-15
SMDT1	-0.324827	0.462	0.684	1.09e-15
AAK1	-0.314773	0.215	0.405	1.19e-15
TMEM259	-0.287269	0.218	0.41	1.21e-15
TPI1	-0.340873	0.574	0.924	1.21e-15
C19orf53	-0.326018	0.485	0.72	1.42e-15
HACD4	-0.383852	0.311	0.511	1.51e-15
NDUFAB1	-0.311005	0.398	0.628	1.62e-15
INSIG1	-0.351209	0.322	0.544	1.65e-15
USP16	-0.272732	0.282	0.481	1.72e-15
ATP5IF1	-0.380771	0.276	0.487	1.8e-15
WBP11	-0.277326	0.23	0.423	1.88e-15
PSMA3	-0.296481	0.302	0.488	1.97e-15
SSBP4	-0.359568	0.324	0.522	2.19e-15
SYNE3	-0.314563	0.139	0.316	2.24e-15
SNHG8	-0.343384	0.305	0.511	2.37e-15
XRCC6	-0.291692	0.423	0.651	2.38e-15
RBBP4	-0.306763	0.251	0.446	2.41e-15
IRF2BP2	-0.348137	0.317	0.517	2.56e-15
SELENOS	-0.33664	0.214	0.408	2.83e-15
DOCK10	-0.303287	0.165	0.349	3.15e-15
NDUFA5	-0.294577	0.271	0.471	3.48e-15
C7orf50	-0.27058	0.248	0.446	3.59e-15
EIF2S2	-0.369451	0.386	0.595	3.72e-15
CCT5	-0.304438	0.395	0.632	3.74e-15
ODF3B	-0.295025	0.314	0.514	3.76e-15
FAM96B	-0.275295	0.437	0.646	3.86e-15
NPM1	-0.296779	0.503	0.775	4.15e-15
CHD9	-0.260168	0.24	0.436	4.23e-15
SUSD6	-0.352429	0.174	0.355	4.31e-15
SLC25A5	-0.348917	0.532	0.848	4.71e-15
GABARAP	-0.676397	0.324	0.531	5.01e-15
BTF3	-0.351594	0.571	0.933	5.2e-15
RTCB	-0.327745	0.215	0.392	5.39e-15
SEC31A	-0.26493	0.299	0.486	5.41e-15
CD79B	-0.413347	0.285	0.474	5.63e-15
ARRB1	-0.29592	0.307	0.502	5.88e-15
TPP1	-0.253639	0.419	0.632	7e-15
RUFY3	-0.281475	0.121	0.293	7.09e-15
BUD31	-0.279611	0.417	0.621	7.11e-15
TMPO	-0.261043	0.391	0.633	7.5e-15
PSME1	-0.269131	0.63	0.932	7.92e-15
CXCL10	-1.23517	0.006	0.123	8.06e-15
ATP5F1C	-0.362151	0.292	0.506	9.6e-15
NSD3	-0.335478	0.161	0.338	1.13e-14
FCGR2B	-0.407497	0.117	0.279	1.21e-14
