# Supplementary material for: Transcriptional Changes in CD16+ Monocytes May Contribute to the Pathogenesis of COVID-19
Source: Front Immunol. 2021 May 24;12:665773. doi: 10.3389/fimmu.2021.665773 (PMC8181441; doi:10.3389/fimmu.2021.665773)
Supplement: Supplementary file 6 [file Table_6.xlsx]

## Sheet: Donor information
	Sample name	Sample name in original publication	Age	Sex	Disease severity
1	Cov2 Sample 1f	d01_sample_H	67	M	Severe
2	Cov2 Sample 2f	d02_200114A_12	55	F	Mild
3	Cov2 Sample 3f	d02_200114B_13	40	M	Severe
4	Cov2 Sample 4f	d02_200114B_33	35	M	Mild
5	Cov2 Sample 5f	d02_200114B_34	60	F	Mild
6	Healthy Sample 1f	d02_200114C_MFP	44	M	Healthy
7	Healthy Sample 2f	d02_200114C_SJW	29	M	Healthy
8	Healthy Sample 3f	d02_200114C_WFS	58	M	Healthy
9	Healthy Sample 4f	d03_HC2	37	M	Healthy
10	Healthy Sample 5f	d03_HC3	69	F	Healthy
11	Healthy Sample 6f	d03_HC4	55	F	Healthy
12	Healthy Sample 7f	d03_HC5	71	F	Healthy
13	Cov2 Sample 6f	d03_Y20SS045	54	F	Severe
14	Cov2 Sample 7f	d06_PM1	15	M	Mild
15	Cov2 Sample 8f	d06_PM2	48	M	Mild
16	Cov2 Sample 9f	d06_PM3	19	M	Mild
17	Cov2 Sample 10f	d07_C154	46	M	Severe
18	Cov2 Sample 11f	d07_C156	67	M	Severe
19	Cov2 Sample 12f	d07_C157	35	M	Mild
20	Cov2 Sample 13f	d07_C158	36	M	Mild
21	Cov2 Sample 16f	d07_C163	66	M	Severe
22	Cov2 Sample 17f	d07_C190	42	M	Mild
23	Cov2 Sample 18f	d07_C191	49	F	Mild
24	Healthy Sample 8f	d09_B5	34	M	Healthy
25	Healthy Sample 9f	d13_YH193	27	M	Healthy
26	Healthy Sample 10f	d15_S01	28	M	Healthy
27	Healthy Sample 11f	d15_S02	30	M	Healthy
28	Healthy Sample 12f	d15_S03	30	M	Healthy
29	Healthy Sample 13f	d15_S04	27	M	Healthy
30	Healthy Sample 14f	d15_S05	29	M	Healthy
31	Cov2 Sample 20f	d17_17	83	F	Severe
32	Cov2 Sample 21f	d17_9	46	F	Severe
