# Supplementary material for: Transcriptional Changes in CD16+ Monocytes May Contribute to the Pathogenesis of COVID-19
Source: Front Immunol. 2021 May 24;12:665773. doi: 10.3389/fimmu.2021.665773 (PMC8181441; doi:10.3389/fimmu.2021.665773)
Supplement: Supplementary file 7 [file Table_7.xlsx]

## Sheet: COVID-19 vs Healthy control DEG
Supplementary Table 7 (Table S7). List of differentially expressed genes in CD16+ monocytes from COVID-19 compared to healthy controls of the validation dataset
Gene ID	avg_logFC1	pct.12	pct.23	p_val_adj4
IFI27	3.43569	0.608	0.014	0		Notes:
TMSB10	0.468233	1	1	0		1.- Value refers to log fold-change of the average differential expression between the two groups.
S100A8	2.15083	0.857	0.575	4.21324e-295		Positive values represent increased gene expression in CD16+ monocytes from COVID-19 cases compared to healthy controls.
IFI6	1.31575	0.802	0.596	9.35367e-247		Negative values represent decreased gene expression in CD16+ monocytes from COVID-19 cases compared to healthy controls.
SIGLEC1	0.71402	0.395	0.012	4.14718e-246		2.- The percentage of cells where the feature is detected in the COVID-19 group.
FOS	0.467457	0.898	0.587	3.1235e-215		3.- The percentage of cells where the feature is detected in the healthy group.
IFI44L	0.934596	0.595	0.215	1.55229e-213		4.- Adjusted p-value, based on bonferroni correction.
GRN	0.832804	0.852	0.781	5.52757e-192
MS4A6A	1.05437	0.625	0.292	3.28308e-191
ATP5F1E	0.357839	0.996	0.996	6.97047e-190
CD14	1.23729	0.557	0.212	1.18301e-188
S100A9	1.59625	0.927	0.875	3.38361e-185
TNFAIP3	0.964285	0.515	0.157	3.87443e-184
CCDC170	0.809498	0.545	0.185	2.7062e-181
SERF2	0.311635	0.997	0.998	2.28393e-173
RNASE6	0.649446	0.352	0.047	2.50722e-165
STAB1	0.674861	0.318	0.026	1.30452e-164
RNASE2	0.645382	0.288	0.015	1.18792e-159
KLF6	0.613522	0.923	0.885	2.92714e-152
FAM126B	0.769788	0.683	0.384	1.17502e-151
OTOF	0.51131	0.251	0.002	2.29634e-151
IFITM3	0.505281	0.995	0.994	4.07222e-149
CD163	0.977205	0.288	0.023	1.09281e-148
APOBEC3A	1.03138	0.699	0.437	2.74898e-145
LGALS3BP	0.627274	0.348	0.064	8.3415e-143
ISG15	1.24969	0.746	0.618	1.19052e-141
NCF1	0.875673	0.626	0.34	6.74308e-141
CYBA	0.3925	0.985	0.977	1.35132e-140
KLF10	0.683958	0.596	0.293	2.45067e-140
CD63	0.659239	0.732	0.484	7.67667e-140
FCGR1A	0.575928	0.384	0.095	4.16819e-136
RPS29	0.368344	0.976	0.942	5.31256e-133
TCN2	0.519202	0.39	0.109	1.46291e-126
IFI44	0.4805	0.471	0.166	1.82822e-125
S100A12	0.945461	0.312	0.056	6.53995e-125
LY6E	0.526995	0.942	0.963	1.32422e-122
SERPING1	0.593445	0.345	0.08	3.75128e-122
CD99	0.630507	0.474	0.192	3.82821e-120
RPS28	0.267418	0.999	1	1.78093e-118
CAPG	0.635504	0.498	0.219	6.08825e-118
NFKBIA	0.774336	0.882	0.758	2.13303e-113
FOSB	0.62458	0.455	0.162	2.3717e-113
JUN	0.646126	0.532	0.239	9.7048e-112
IFITM1	1.14604	0.806	0.689	1.65785e-111
SPATS2L	0.385388	0.296	0.057	2.50711e-111
AXL	0.646459	0.736	0.507	1.15007e-110
AMFR	0.658537	0.879	0.798	7.21092e-109
VCAN	0.964001	0.507	0.244	1.73829e-108
SOCS3	0.498183	0.279	0.049	3.38015e-108
EGR1	0.521201	0.264	0.038	3.96738e-108
LGALS2	0.850694	0.393	0.137	2.30651e-107
RPL36	0.267274	0.993	0.996	6.5466e-107
MCL1	0.579588	0.816	0.729	7.40261e-107
MT2A	1.11848	0.886	0.829	7.739e-107
RPL38	0.324647	0.957	0.942	5.94116e-106
TYMP	0.413069	0.958	0.958	5.40481e-105
RAC1	0.443617	0.888	0.784	2.75659e-104
OASL	0.510264	0.385	0.128	3.32533e-103
CD36	0.514163	0.47	0.193	3.51742e-103
ATP5ME	0.482044	0.801	0.622	6.20624e-103
BLVRB	0.613134	0.705	0.535	7.88153e-103
VAMP8	0.471762	0.843	0.773	7.11657e-101
CLU	0.411413	0.248	0.039	8.68488e-98
ZNF688	0.663498	0.871	0.788	9.16247e-96
EPSTI1	0.52045	0.615	0.388	1.33666e-95
NDUFA3	0.432934	0.794	0.636	3.53037e-95
HLA-A	0.54273	0.986	0.993	1.06499e-92
LDLR	0.362539	0.235	0.037	1.13188e-92
PPP1R15A	0.569563	0.76	0.552	6.52214e-92
ID1	0.372883	0.184	0.012	1.10143e-90
ATOX1	0.485547	0.689	0.508	9.06334e-90
CCR1	0.449046	0.358	0.125	3.09125e-89
MARCKS	0.582791	0.701	0.555	1.00585e-88
TXN	0.521081	0.655	0.472	4.87192e-88
HCST	0.512791	0.8	0.719	2.07911e-87
MX1	0.590222	0.555	0.325	4.01956e-87
AHR	0.463634	0.341	0.116	1.8107e-86
RPS21	0.254893	0.993	0.992	4.91449e-85
RPL39	0.257067	0.998	1	1.22917e-84
CCNL1	0.476158	0.723	0.585	1.18564e-83
ITGAM	0.419624	0.351	0.123	1.24647e-83
NDUFB1	0.453119	0.71	0.523	1.48938e-83
CTSD	0.70472	0.605	0.378	9.04414e-83
S100A6	0.283685	0.999	1	4.01972e-82
RSAD2	0.487726	0.309	0.095	4.08323e-82
PLAC8	0.734187	0.753	0.673	1.6593e-81
ATP5MD	0.35669	0.891	0.834	2.1028e-80
NAIP	0.406499	0.362	0.135	2.17229e-80
UBL5	0.347578	0.892	0.859	3.52237e-80
TACC2	0.460886	0.415	0.182	1.01042e-79
UQCR11	0.339174	0.919	0.888	2.14647e-78
USP18	0.272906	0.242	0.052	1.94758e-77
SELL	0.524761	0.435	0.214	8.68642e-77
IRF2BP2	0.402494	0.421	0.196	1.04929e-75
C4orf48	0.42978	0.743	0.571	1.50668e-74
CLEC4E	0.302777	0.165	0.015	3.10152e-74
AC245014.3	0.494131	0.414	0.193	2.12542e-72
AC007952.4	0.419584	0.393	0.175	9.34427e-71
DUSP2	0.702917	0.28	0.088	9.00852e-70
PER1	0.395378	0.442	0.219	6.79371e-69
MTA2	0.45352	0.457	0.236	2.81546e-67
BCL3	0.311507	0.303	0.105	6.87748e-67
RNASE1	0.834084	0.122	0.002	1.06084e-66
SEC61G	0.384642	0.783	0.681	1.97328e-66
HLA-DRB1	0.643662	0.895	0.871	8.84992e-66
IL1RN	0.355609	0.254	0.073	1.12244e-65
POLR2L	0.389255	0.765	0.661	6.33238e-65
IL1B	1.46363	0.262	0.084	1.53554e-64
IFI27L2	0.403293	0.543	0.344	4.13187e-64
MNDA	0.568189	0.76	0.73	7.72041e-62
SIRPA	0.261257	0.234	0.064	1.23393e-61
KCTD12	0.445988	0.464	0.255	1.42669e-61
PTAFR	0.347284	0.305	0.117	1.76232e-61
XAF1	0.511887	0.58	0.437	2.11967e-60
IL1R2	0.498909	0.109	0	2.18861e-60
MGST1	0.352212	0.21	0.052	3.41115e-60
FCN1	0.401804	0.925	0.869	3.51848e-60
PLSCR1	0.445376	0.567	0.395	7.47416e-60
EMP1	0.327428	0.122	0.006	2.80323e-59
CMPK2	0.26899	0.315	0.12	5.22371e-59
MT1X	0.894574	0.29	0.108	8.31645e-59
EIF2AK2	0.372555	0.472	0.28	1.01796e-58
RGCC	0.469812	0.159	0.026	2.47716e-58
NLRP3	0.493279	0.317	0.129	1.9589e-57
VAMP5	0.400764	0.777	0.725	1.00751e-54
GADD45B	0.446348	0.551	0.371	1.02328e-54
FPR1	0.469688	0.641	0.527	2.0072e-54
PIM3	0.387815	0.471	0.278	1.67893e-53
C1orf162	0.285623	0.901	0.924	4.89326e-53
CSF3R	0.406358	0.487	0.304	7.83096e-53
IFI35	0.439927	0.574	0.445	5.76784e-52
ATP5MPL	0.321283	0.869	0.834	2.57522e-51
NDUFA1	0.297103	0.872	0.845	3.77398e-51
LMNA	0.440211	0.139	0.022	6.6074e-51
FKBP5	0.453472	0.362	0.185	6.83746e-51
COX7B	0.271613	0.886	0.883	8.76593e-51
PPBP	0.557922	0.285	0.118	4.2541e-50
IFIT1	0.472089	0.302	0.13	2.62794e-49
CCL3	1.03623	0.182	0.047	2.91835e-49
TMEM123	0.348386	0.641	0.522	3.45941e-49
AQP9	0.296098	0.256	0.095	1.33864e-48
IRF7	0.448857	0.651	0.558	8.16998e-47
DSE	0.278201	0.284	0.12	1.28193e-46
SRGN	0.301237	0.971	0.983	1.391e-46
ROMO1	0.329316	0.727	0.608	1.03601e-45
ATP6V1F	0.311763	0.766	0.725	1.50713e-45
HLA-B	0.269524	0.996	0.998	1.72846e-45
NF1	0.406248	0.547	0.383	4.0353e-45
PIM1	0.289786	0.296	0.131	4.97735e-45
ZFP36L1	0.439106	0.738	0.671	7.42235e-45
AC015912.3	0.270541	0.198	0.062	1.0901e-44
PPIF	0.274693	0.285	0.125	1.30633e-44
EREG	0.321625	0.12	0.017	1.55802e-44
RPS27L	0.431593	0.75	0.725	1.67681e-44
DUSP6	0.391248	0.661	0.521	1.73529e-44
MARCO	0.321302	0.314	0.147	5.12556e-44
HERC5	0.298452	0.315	0.149	6.08946e-44
SLC2A3	0.296848	0.226	0.082	1.01301e-43
LAP3	0.424464	0.589	0.478	1.3357e-43
PET100	0.316152	0.736	0.62	4.90507e-43
NOP10	0.315129	0.803	0.785	3.43648e-42
PARP14	0.355093	0.485	0.326	4.38721e-42
JUND	0.420959	0.644	0.477	5.33569e-42
DDIT4	0.311269	0.348	0.178	2.47085e-41
UQCR10	0.269379	0.875	0.864	6.33632e-41
ATP5MF	0.250087	0.864	0.866	7.04889e-41
PLD3	0.337646	0.426	0.263	1.55366e-40
RAB5IF	0.329187	0.647	0.554	5.47905e-40
H2AFJ	0.341203	0.564	0.418	7.34065e-40
BHLHE40	0.253604	0.288	0.131	2.15834e-39
CDKN1A	0.359461	0.575	0.403	2.36578e-39
S100A10	0.293448	0.979	0.985	1.40791e-38
RUNX1	0.260151	0.285	0.135	4.84607e-38
ICAM1	0.321481	0.322	0.164	2.00737e-37
ETV6	0.25943	0.353	0.194	4.3842e-37
CXCL10	0.623925	0.127	0.028	2.46903e-36
G0S2	0.543271	0.252	0.112	3.89208e-36
CXCL8	0.572331	0.159	0.048	5.07824e-36
ARF6	0.344518	0.667	0.58	1.91406e-35
OAS3	0.27116	0.442	0.275	2.47086e-35
IFNGR2	0.280631	0.798	0.783	5.22059e-35
ADAM15	0.25587	0.307	0.159	3.56339e-34
ADM	0.291226	0.235	0.103	6.58063e-34
PF4	0.253394	0.159	0.049	9.0045e-34
TNFAIP2	0.294272	0.608	0.461	2.89897e-33
ISG20	0.475668	0.402	0.277	8.10983e-33
ATP6V0E1	0.253202	0.851	0.88	1.71828e-32
H1FX	0.355111	0.426	0.278	6.901e-32
TPM4	0.315484	0.486	0.345	7.95626e-32
SCYL3	0.461829	0.697	0.664	8.95992e-32
CTSB	0.313744	0.826	0.829	1.27248e-31
PLBD1	0.353507	0.468	0.336	1.74868e-31
NDUFS5	0.255595	0.793	0.772	2.77113e-31
SGK1	0.286775	0.293	0.153	3.23003e-31
BTBD9	0.328313	0.498	0.351	4.2235e-31
CEBPD	0.499964	0.52	0.396	4.57322e-31
ARID5B	0.533068	0.869	0.86	4.86297e-31
SENP7	0.251805	0.291	0.154	5.52012e-31
SEM1	0.286816	0.726	0.661	5.78786e-31
BST2	0.302458	0.787	0.809	1.20243e-30
IER2	0.405928	0.725	0.7	5.9561e-30
C1QC	0.950191	0.105	0.023	6.60292e-30
RBM39	0.256649	0.775	0.749	6.92363e-30
LILRB4	0.319311	0.505	0.397	3.28137e-29
RNF213	0.289666	0.76	0.763	3.90536e-29
CSTA	0.265333	0.728	0.662	4.49855e-29
ARIH1	0.257892	0.32	0.183	1.34911e-28
TNFSF13B	0.449781	0.907	0.936	1.8034e-28
CREG1	0.297673	0.478	0.345	9.0254e-28
RBPJ	0.293212	0.559	0.436	1.2822e-27
LY86	0.285955	0.506	0.374	1.89507e-27
CTSA	0.278912	0.598	0.499	4.18098e-27
IFIT3	0.424169	0.463	0.349	2.98067e-26
NR4A2	0.265682	0.285	0.152	3.69157e-26
ACSL1	0.286904	0.37	0.234	3.96534e-26
LY96	0.267963	0.576	0.473	6.53577e-26
ARL4A	0.287685	0.463	0.331	3.29625e-25
IER3	0.290838	0.214	0.102	9.10642e-25
RNF145	0.254593	0.393	0.259	2.18143e-24
TRMT1	0.278466	0.442	0.314	3.11431e-23
CCL4	1.42617	0.104	0.03	1.48795e-22
GBP1	0.404974	0.477	0.384	4.50601e-22
COMT	0.261984	0.557	0.475	9.17513e-22
DAAM1	0.364307	0.682	0.63	1.48827e-21
TIMM8B	0.250057	0.53	0.417	6.84315e-21
BAX	0.263737	0.713	0.691	1.2496e-20
UBE2D1	0.26851	0.528	0.425	1.72889e-20
MX2	0.315497	0.545	0.47	1.81524e-20
RASGEF1B	0.27627	0.416	0.284	1.85607e-20
B4GALT1	0.329465	0.596	0.528	4.61457e-19
APOL6	0.256745	0.453	0.355	9.58012e-18
IFI16	0.278765	0.544	0.458	2.04005e-17
GLUL	0.283818	0.703	0.682	2.46472e-17
DNMT3A	0.254727	0.462	0.35	3.06102e-17
TRIM22	0.251058	0.604	0.536	3.14273e-17
PTPRE	0.250991	0.54	0.451	4.64907e-17
LYZ	0.496027	0.888	0.957	4.69591e-17
ID2	0.290574	0.671	0.622	1.00051e-16
TNRC6B	0.269727	0.636	0.57	7.85291e-16
RBP7	0.262642	0.372	0.262	8.02902e-16
CD300E	0.292416	0.678	0.637	9.18371e-16
UBE2L6	0.262471	0.7	0.736	7.29827e-15
HBB	0.503829	0.111	0.045	7.93362e-15
HLA-DMA	0.283371	0.617	0.591	1.53439e-14
NT5C3A	0.256443	0.386	0.312	1.9918e-10
ANXA1	0.279762	0.814	0.799	2.43068e-10
IFIT2	0.292154	0.352	0.277	4.09189e-09
MT1E	0.727807	0.172	0.104	4.14167e-09
AD000090.1	0.37187	0.786	0.731	5.06864e-07
C1QB	0.998628	0.135	0.085	3.92021e-06
EEF1A1	-0.545185	0.999	1	0
PABPC1	-0.578815	0.955	0.994	0
MT-CO1	-0.722283	0.996	1	0
MT-CYB	-0.794964	0.967	1	0
FCGR3A	-0.63107	1	1	4.36705e-301
MT-ND5	-0.639225	0.927	0.993	4.1589e-271
CCNI	-0.601869	0.828	0.968	7.72427e-266
CD68	-0.557338	0.898	0.984	4.43563e-255
PECAM1	-0.837675	0.775	0.947	5.06289e-252
NACA	-0.416851	0.988	0.998	4.17566e-247
MT-CO3	-0.570812	0.99	1	5.62746e-236
EEF2	-0.534522	0.888	0.979	2.75591e-219
RPL5	-0.429637	0.953	0.996	2.46839e-216
CYTIP	-0.65074	0.5	0.838	6.66079e-210
MT-ND4L	-0.588499	0.917	0.981	4.02114e-208
FAM110A	-0.666363	0.46	0.81	2.24777e-198
MS4A7	-0.562682	0.803	0.971	1.61536e-194
MT-ATP6	-0.61865	0.981	0.998	4.95971e-191
RPL10	-0.308233	0.999	1	4.39965e-190
CTSC	-0.567231	0.758	0.938	5.1369e-186
MT-CO2	-0.373745	0.996	1	8.21396e-185
CAP1	-0.514436	0.682	0.92	1.13331e-177
ACTG1	-0.41015	0.965	0.994	3.80208e-172
RPL7A	-0.301069	0.99	0.997	1.65487e-168
RPS4X	-0.31885	0.982	0.995	4.37751e-165
GDI2	-0.491664	0.74	0.931	8.8106e-160
RACK1	-0.295703	0.974	0.994	1.30234e-156
LSP1	-0.467056	0.806	0.971	7.45945e-152
RPS3A	-0.327922	0.987	0.997	2.07727e-151
RPL6	-0.280952	0.993	0.998	7.75555e-146
PTPN6	-0.408475	0.848	0.972	1.89951e-142
RPL4	-0.381605	0.917	0.98	2.96129e-141
CSF1R	-0.469945	0.71	0.904	1.48275e-137
EIF3L	-0.426042	0.607	0.848	4.36201e-136
EEF1B2	-0.357828	0.892	0.974	7.06974e-136
SPN	-0.430784	0.535	0.828	3.94183e-131
CDKN1C	-0.453168	0.349	0.726	1.40523e-127
PILRA	-0.400799	0.768	0.94	2.22987e-126
RPL3	-0.324662	0.942	0.987	4.71021e-124
HLA-DQA2	-0.554339	0.192	0.512	6.03774e-124
PSAP	-0.297485	0.996	0.999	4.00541e-123
RHOC	-0.488929	0.542	0.807	8.87246e-122
TKT	-0.350534	0.885	0.974	4.93297e-120
PGK1	-0.375804	0.819	0.949	2.21587e-119
SMIM25	-0.301984	0.805	0.964	9.15758e-119
WAS	-0.396622	0.691	0.884	2.62306e-115
RPS6	-0.266837	0.978	0.992	5.57279e-114
BIN2	-0.393319	0.658	0.875	1.38535e-113
ASAH1	-0.355149	0.874	0.968	4.19577e-113
2021-09-09	-0.3739	0.732	0.917	1.14641e-111
RAC2	-0.362781	0.81	0.952	1.03648e-110
TUBA1B	-0.476885	0.662	0.893	4.14071e-110
HLA-E	-0.313434	0.97	0.998	1.43984e-109
SYTL1	-0.371046	0.313	0.632	2.50822e-108
EVL	-0.392918	0.468	0.755	7.19336e-108
GNG2	-0.387985	0.385	0.692	5.13097e-105
SOD1	-0.410299	0.612	0.829	1.31749e-104
PCBP2	-0.359089	0.8	0.933	1.39533e-104
CAT	-0.392105	0.4	0.669	2.94385e-104
TESC	-0.39655	0.388	0.675	1.40182e-103
TCF7L2	-0.459206	0.621	0.835	5.55622e-103
NAP1L1	-0.316023	0.826	0.957	8.2221e-103
UNC119	-0.39111	0.561	0.812	5.95921e-102
CXCL16	-0.445583	0.506	0.755	8.44066e-102
SIGLEC10	-0.425034	0.473	0.738	9.15142e-102
INSIG1	-0.406548	0.4	0.689	9.18274e-102
CIRBP	-0.341173	0.739	0.913	4.4372e-100
SERPINA1	-0.296078	0.971	0.999	1.38135e-97
MT-ND6	-0.443134	0.66	0.841	1.28373e-96
SARAF	-0.379875	0.783	0.925	4.60516e-95
EIF3F	-0.323056	0.738	0.905	6.23602e-95
TPT1	-0.278394	0.995	0.998	2.62742e-94
VMO1	-0.510776	0.064	0.285	3.22606e-94
MT-ND4	-0.480874	0.969	0.997	6.22457e-94
CD37	-0.298743	0.914	0.988	6.51205e-94
MT-ND1	-0.295771	0.988	0.997	7.14917e-93
NR4A1	-0.613245	0.313	0.568	5.84602e-92
RPL10A	-0.264868	0.942	0.982	1.91226e-90
MTSS1	-0.372889	0.637	0.852	2.20907e-90
PAPSS2	-0.340951	0.118	0.357	3.53343e-88
TUBB	-0.382456	0.621	0.833	7.34445e-88
SLC25A6	-0.287078	0.929	0.979	1.09771e-85
SELPLG	-0.339335	0.631	0.852	1.10788e-85
CKB	-0.408654	0.224	0.497	2.24325e-85
C15orf39	-0.360111	0.408	0.657	2.4885e-85
RAB37	-0.266047	0.109	0.343	1.06228e-84
SH2D3C	-0.357517	0.28	0.531	6.13662e-84
POU2F2	-0.336419	0.705	0.888	2.08958e-83
CROCC2	-0.300666	0.076	0.282	4.61026e-83
TBXAS1	-0.396731	0.685	0.861	9.72872e-83
SLC44A2	-0.327352	0.347	0.604	2.24739e-80
EIF4B	-0.32476	0.509	0.74	5.33509e-80
CUX1	-0.368076	0.628	0.845	1.41353e-79
ARRB2	-0.296805	0.839	0.944	2.01751e-79
LYST	-0.318429	0.696	0.875	3.21751e-79
DPEP2	-0.318861	0.324	0.575	6.43464e-77
SLC25A5	-0.294434	0.819	0.933	2.03503e-76
ABI3	-0.334211	0.623	0.839	2.8112e-76
CHST2	-0.290006	0.113	0.327	4.62048e-75
TNFRSF8	-0.266923	0.138	0.355	6.15323e-75
SH2D1B	-0.267548	0.048	0.226	8.42313e-75
NAAA	-0.332936	0.668	0.847	1.282e-74
PTP4A3	-0.277903	0.146	0.371	3.07414e-74
MAPKAPK3	-0.305092	0.606	0.824	6.73158e-73
TNFRSF1B	-0.259407	0.871	0.961	2.56983e-71
MYO1G	-0.286059	0.688	0.858	1.54546e-69
RHOF	-0.273422	0.214	0.439	3.23013e-69
HSPA8	-0.274616	0.803	0.948	1.53897e-68
ADGRE2	-0.314875	0.453	0.676	2.29999e-68
C5AR1	-0.332013	0.653	0.841	6.33167e-68
BATF3	-0.298936	0.245	0.475	1.00752e-67
HCK	-0.28402	0.795	0.939	2.85344e-66
NEURL1	-0.269627	0.217	0.445	1.26487e-65
AP2A1	-0.272913	0.45	0.677	1.74639e-65
IFI30	-0.545168	0.389	0.579	1.78518e-65
ITGA4	-0.337388	0.622	0.814	2.19639e-65
CD300LF	-0.306586	0.381	0.604	2.40665e-64
LYPD2	-0.609871	0.12	0.323	6.7349e-64
EIF3H	-0.259401	0.732	0.882	1.71921e-63
LTA4H	-0.336491	0.598	0.794	2.26642e-63
RBM3	-0.287281	0.769	0.901	3.15764e-63
SLC9A3R1	-0.288857	0.35	0.574	2.00712e-62
ICAM3	-0.284549	0.539	0.754	4.45053e-62
SH3BGRL	-0.261453	0.799	0.918	2.47471e-61
RGS2	-0.279034	0.415	0.658	2.54378e-61
LINC02432	-0.287241	0.245	0.475	8.65966e-61
RNF149	-0.273038	0.716	0.878	1.5495e-59
MSN	-0.263935	0.846	0.932	4.7335e-59
WARS	-0.368549	0.754	0.923	2.94587e-57
LTB	-0.262087	0.366	0.602	6.0171e-57
CASP1	-0.269802	0.74	0.911	7.95396e-57
PRAM1	-0.273391	0.558	0.75	8.49818e-57
TMPO	-0.334684	0.399	0.6	1.64912e-56
STK10	-0.30124	0.539	0.715	1.71766e-56
DDX5	-0.279395	0.924	0.974	2.46226e-55
AC090559.1	-0.286685	0.288	0.48	4.75567e-54
ARL6IP5	-0.252232	0.741	0.887	2.92269e-53
LILRA1	-0.278944	0.572	0.765	1.71188e-52
C19orf38	-0.25289	0.645	0.845	3.61043e-52
SNX18	-0.268167	0.327	0.528	6.39528e-51
CCT5	-0.254828	0.467	0.664	6.88874e-51
ZNF217	-0.298626	0.213	0.397	2.26088e-50
EEF1G	-0.318022	0.418	0.588	2.58423e-49
IL10RA	-0.28771	0.587	0.756	9.9459e-49
SF3A1	-0.283827	0.286	0.469	1.10298e-48
GPI	-0.296682	0.541	0.703	1.23571e-48
CDC42EP3	-0.272751	0.502	0.699	1.24218e-48
RPS6KA1	-0.253403	0.39	0.581	1.97412e-48
SH3BP1	-0.25102	0.461	0.646	1.90125e-47
RNF144B	-0.292459	0.378	0.576	2.75109e-46
RIN3	-0.260543	0.565	0.731	3.67713e-46
TBC1D8	-0.250823	0.297	0.473	1.3765e-41
PIK3CG	-0.257888	0.192	0.352	3.13797e-40
HIST1H2BC	-0.388827	0.072	0.184	9.22253e-34
MTRNR2L12	-0.298831	0.995	0.978	2.86474e-29
RPS10	-0.256338	0.346	0.408	1.82086e-05
HSPA1B	-0.419232	0.148	0.194	0.00195423

## Sheet: Mild COVID-19 vs Healthy DEG
Supplementary Table 7 (Table S7). List of differentially expressed genes in CD16+ monocytes from mild COVID-19 compared to healthy controls of the validation dataset
Gene ID	avg_logFC1	pct.12	pct.23	p_val_adj4
IFI27	3.40718	0.576	0.014	0		Notes:
TMSB10	0.455503	0.999	1	0		1.- Value refers to log fold-change of the average differential expression between the two groups.
SIGLEC1	0.59129	0.364	0.012	6.50734e-207		Positive values represent increased gene expression in CD16+ monocytes from COVID-19 cases compared to healthy controls.
IFI6	1.36499	0.806	0.596	5.22287e-206		Negative values represent decreased gene expression in CD16+ monocytes from COVID-19 cases compared to healthy controls.
IFI44L	0.893831	0.627	0.215	3.937e-195		2.- The percentage of cells where the feature is detected in the COVID-19 group.
S100A8	1.52397	0.833	0.575	2.26168e-171		3.- The percentage of cells where the feature is detected in the healthy group.
OTOF	0.562409	0.287	0.002	4.99347e-171		4.- Adjusted p-value, based on bonferroni correction.
CCDC170	0.692546	0.578	0.185	3.03512e-163
FOS	0.427169	0.889	0.587	1.87897e-159
LY6E	0.632376	0.949	0.963	8.76508e-158
GRN	0.864595	0.869	0.781	1.24628e-155
LGALS3BP	0.661633	0.382	0.064	5.23789e-149
APOBEC3A	1.12797	0.733	0.437	3.16856e-148
IFITM3	0.541962	0.994	0.994	2.00326e-139
ISG15	1.26528	0.769	0.618	2.15834e-135
SERPING1	0.657514	0.387	0.08	1.24858e-132
LGALS2	1.06134	0.452	0.137	9.32607e-132
ATP5F1E	0.315991	0.996	0.996	3.37273e-131
CYBA	0.3897	0.988	0.977	1.99829e-130
HLA-DRB1	0.876508	0.942	0.871	1.90379e-129
KLF10	0.722093	0.615	0.293	5.61904e-126
CD14	1.14104	0.518	0.212	1.19373e-122
IFITM1	1.26016	0.808	0.689	3.58078e-121
TYMP	0.467233	0.967	0.958	7.08502e-120
SERF2	0.277325	0.995	0.998	3.46954e-118
RNASE6	0.477304	0.306	0.047	1.87281e-115
ID1	0.45377	0.22	0.012	5.03603e-109
RPS29	0.378166	0.982	0.942	2.88544e-108
KLF6	0.558365	0.915	0.885	1.1756e-107
HLA-A	0.586783	0.99	0.993	1.25817e-107
MS4A6A	0.78636	0.576	0.292	2.04584e-107
STAB1	0.363411	0.249	0.026	4.25696e-105
FCGR1A	0.510411	0.366	0.095	1.11225e-103
FAM126B	0.55662	0.679	0.384	1.1515e-103
IFI44	0.41943	0.473	0.166	8.17619e-99
RNASE2	0.319356	0.21	0.015	3.27892e-97
S100A9	1.11691	0.931	0.875	3.07108e-95
FOSB	0.522807	0.46	0.162	4.34156e-95
EGR1	0.46683	0.258	0.038	9.58009e-94
CAPG	0.56489	0.5	0.219	3.88434e-93
CD63	0.604864	0.716	0.484	1.95635e-92
RPS28	0.261009	0.999	1	2.92019e-92
JUN	0.61199	0.535	0.239	2.6269e-91
SPATS2L	0.310237	0.286	0.057	2.9017e-90
TNFAIP3	0.660035	0.427	0.157	6.90063e-90
RPL38	0.334239	0.963	0.942	9.27085e-90
CD99	0.579198	0.463	0.192	3.49227e-89
NCF1	0.794114	0.597	0.34	1.33112e-88
CLU	0.349032	0.248	0.039	7.6831e-88
EPSTI1	0.481989	0.653	0.388	1.35713e-86
OASL	0.438976	0.391	0.128	2.60566e-86
CD36	0.464172	0.476	0.193	5.2237e-85
RPL36	0.262137	0.995	0.996	6.9662e-85
LDLR	0.35519	0.237	0.037	4.04751e-84
RAC1	0.38192	0.895	0.784	1.93473e-82
MARCKS	0.595491	0.728	0.555	1.86494e-81
USP18	0.271955	0.264	0.052	4.70968e-80
AMFR	0.690665	0.882	0.798	5.05053e-80
MX1	0.520769	0.59	0.325	1.04226e-79
AC245014.3	0.525503	0.453	0.193	6.1841e-78
HCST	0.533276	0.815	0.719	1.23493e-77
TCN2	0.374547	0.346	0.109	2.44971e-77
AC007952.4	0.467826	0.433	0.175	3.64344e-77
RSAD2	0.424468	0.326	0.095	2.24925e-76
PLAC8	0.697617	0.78	0.673	8.13953e-76
PPP1R15A	0.402656	0.775	0.552	2.67291e-74
SELL	0.526884	0.466	0.214	9.63143e-74
ATOX1	0.475713	0.713	0.508	5.00448e-73
RPS21	0.250334	0.995	0.992	4.2903e-68
S100A12	0.464499	0.245	0.056	7.00458e-68
ZNF688	0.693915	0.873	0.788	1.39406e-67
AHR	0.430609	0.333	0.116	1.01815e-66
MCL1	0.519935	0.794	0.729	3.2085e-66
CMPK2	0.302892	0.35	0.12	7.18094e-66
AXL	0.475383	0.72	0.507	5.49318e-65
PPBP	0.58386	0.335	0.118	5.80472e-65
FCN1	0.473245	0.917	0.869	8.28254e-64
EMP1	0.336876	0.133	0.006	8.99253e-64
UBL5	0.343515	0.902	0.859	2.73345e-63
XAF1	0.471598	0.629	0.437	2.71246e-62
CCR1	0.363	0.338	0.125	1.49507e-61
NDUFA3	0.371546	0.8	0.636	5.92144e-61
RPS27	0.265089	0.997	0.997	1.72784e-60
CCNL1	0.431107	0.729	0.585	1.90448e-60
MT2A	0.504044	0.89	0.829	1.9157e-60
ATP5ME	0.389746	0.804	0.622	7.933e-60
BCL3	0.277203	0.313	0.105	3.67983e-59
RGCC	0.470744	0.17	0.026	3.68804e-59
SOCS3	0.281661	0.218	0.049	6.54685e-59
IFI35	0.465966	0.623	0.445	1.55088e-58
UQCR11	0.312174	0.927	0.888	1.93901e-58
HLA-B	0.278703	1	0.998	5.87715e-58
VAMP8	0.371526	0.84	0.773	1.28552e-57
EIF2AK2	0.381536	0.502	0.28	5.3732e-57
PLSCR1	0.404279	0.602	0.395	2.7167e-54
GADD45B	0.453812	0.584	0.371	9.28929e-54
IRF2BP2	0.356809	0.408	0.196	2.96279e-52
PTAFR	0.328834	0.308	0.117	3.14716e-52
BHLHE40	0.328974	0.334	0.131	6.2412e-52
TXN	0.441073	0.64	0.472	1.66253e-51
TMEM123	0.374732	0.68	0.522	2.29827e-51
C4orf48	0.373481	0.758	0.571	2.51207e-51
PIM3	0.372961	0.495	0.278	4.91827e-51
CLEC10A	0.27718	0.177	0.037	5.35535e-49
ATP5MD	0.295066	0.9	0.834	7.14554e-49
NFKBIA	0.450189	0.847	0.758	3.23599e-48
DUSP6	0.454203	0.689	0.521	5.69803e-47
BLVRB	0.411479	0.678	0.535	8.37807e-47
VCAN	0.499464	0.442	0.244	3.96345e-46
NDUFB1	0.364137	0.708	0.523	5.99583e-46
NAIP	0.271363	0.327	0.135	6.08859e-46
CSF3R	0.376815	0.508	0.304	4.18942e-45
PIM1	0.293783	0.316	0.131	1.31468e-44
MTA2	0.315844	0.452	0.236	1.69883e-44
POLR2L	0.341899	0.776	0.661	7.60656e-44
IER2	0.463984	0.78	0.7	1.24028e-43
OAS3	0.312102	0.49	0.275	1.6568e-43
PPIF	0.264736	0.302	0.125	4.20889e-43
HERC5	0.271415	0.338	0.149	2.46201e-42
IFIT1	0.310483	0.315	0.13	5.30861e-42
DUSP2	0.352951	0.248	0.088	5.55894e-42
MNDA	0.4566	0.773	0.73	6.93591e-42
IRF7	0.403937	0.68	0.558	1.98545e-41
SEC61G	0.300865	0.791	0.681	3.33662e-41
MARCO	0.328992	0.328	0.147	3.72076e-41
PER1	0.29581	0.417	0.219	5.59647e-41
PARP14	0.353762	0.512	0.326	2.22734e-40
IFNGR2	0.325433	0.83	0.783	4.1145e-40
TACC2	0.268371	0.376	0.182	5.11807e-40
U62317.3	0.256367	0.353	0.164	5.58391e-40
RAB5IF	0.338758	0.678	0.554	2.40508e-39
DSE	0.250687	0.287	0.12	1.13511e-38
TXNIP	0.260861	0.976	0.963	1.80594e-38
PET100	0.31404	0.767	0.62	6.114e-37
LMNA	0.402046	0.122	0.022	1.21962e-36
VAMP5	0.347138	0.78	0.725	2.06793e-36
LILRB4	0.351085	0.552	0.397	1.08933e-35
ATP6V1F	0.290088	0.781	0.725	1.12529e-35
IFI27L2	0.301932	0.527	0.344	1.21791e-34
BST2	0.29656	0.819	0.809	5.15054e-34
UQCR10	0.271693	0.894	0.864	3.18742e-32
CD52	0.284184	0.95	0.953	7.98913e-32
NXT1	0.270438	0.348	0.183	1.41267e-31
RBM39	0.275989	0.803	0.749	1.59406e-31
SAMD4A	0.250864	0.341	0.173	3.24588e-31
TMEM258	0.255349	0.853	0.806	4.04571e-31
BAX	0.300903	0.763	0.691	4.97962e-30
RNF145	0.273261	0.433	0.259	6.76682e-30
HLA-DMA	0.394319	0.667	0.591	1.07891e-29
ISG20	0.417195	0.424	0.277	4.60823e-29
CALM3	0.266586	0.802	0.75	8.00831e-29
KCTD12	0.256196	0.43	0.255	1.28139e-28
LAP3	0.358309	0.595	0.478	2.59691e-28
ROMO1	0.270501	0.736	0.608	3.1363e-28
PLD3	0.285984	0.423	0.263	1.81649e-27
G0S2	0.381106	0.248	0.112	5.90177e-27
TNFAIP2	0.272125	0.623	0.461	1.16698e-26
CTSA	0.293548	0.63	0.499	1.74003e-26
UBE2L6	0.291906	0.75	0.736	7.24606e-26
LY96	0.273993	0.613	0.473	2.41334e-25
CXCL10	0.43081	0.113	0.028	2.67887e-25
ARF6	0.300374	0.67	0.58	2.68045e-25
IFIT3	0.331484	0.495	0.349	4.17741e-25
GBP1	0.392378	0.517	0.384	4.58213e-25
LY86	0.265659	0.533	0.374	4.6214e-25
CTSD	0.289975	0.548	0.378	8.12843e-25
TLE3	0.270853	0.344	0.191	9.54159e-25
RNF213	0.277546	0.78	0.763	1.10887e-24
RPS27L	0.342145	0.76	0.725	1.31371e-24
SAT2	0.251286	0.574	0.428	1.87717e-24
FPR1	0.367077	0.617	0.527	3.66393e-24
H1FX	0.298393	0.431	0.278	5.08289e-23
TPM4	0.270205	0.493	0.345	7.65165e-22
CD300E	0.294914	0.728	0.637	1.67869e-21
KLF4	0.251839	0.691	0.574	1.95097e-21
HLA-DRA	0.304258	0.967	0.989	6.06778e-21
H2AFJ	0.255305	0.557	0.418	8.17268e-21
NF1	0.325993	0.522	0.383	8.37988e-21
COMT	0.265445	0.583	0.475	8.88019e-21
PTGER2	0.275481	0.502	0.366	1.12259e-19
NBPF14	0.251464	0.602	0.474	1.37088e-19
LYZ	0.48165	0.928	0.957	5.2052e-19
HLA-DMB	0.278269	0.486	0.367	6.55969e-19
ZFP36L1	0.340571	0.716	0.671	7.28779e-19
TNFSF13B	0.447146	0.9	0.936	1.36633e-18
TRIM22	0.26709	0.638	0.536	2.08487e-18
UBE2D1	0.252352	0.551	0.425	1.49501e-17
APOL6	0.259055	0.478	0.355	2.22771e-17
NAPSA	0.257106	0.697	0.546	2.76608e-16
NBPF10	0.25851	0.484	0.361	8.12295e-15
SCYL3	0.466287	0.685	0.664	2.56349e-14
HLA-DQB1	0.331731	0.708	0.702	1.34779e-13
ARID5B	0.553163	0.866	0.86	7.75197e-13
ID2	0.273043	0.68	0.622	1.13564e-12
B4GALT1	0.306247	0.581	0.528	5.75714e-09
DAAM1	0.306622	0.669	0.63	7.84406e-09
HES4	0.257281	0.532	0.472	2.47563e-06
CLDN11	0.640261	0.635	0.743	3.18986e-05
TNFSF10	0.260012	0.715	0.727	5.07732e-05
MT-CO1	-0.744091	0.995	1	0
MT-CYB	-1.07665	0.962	1	0
EEF1A1	-0.440115	1	1	7.31644e-275
MT-CO3	-0.725419	0.991	1	2.24995e-270
PABPC1	-0.585186	0.957	0.994	1.82592e-265
MT-ATP6	-0.845625	0.98	0.998	7.8759e-252
MT-ND5	-0.711522	0.933	0.993	3.71929e-250
MT-CO2	-0.532221	0.997	1	9.36528e-230
CD68	-0.556181	0.917	0.984	3.66646e-201
FCGR3A	-0.563989	1	1	1.40624e-198
CCNI	-0.553256	0.865	0.968	2.33399e-183
MT-ND4	-0.752096	0.965	0.997	4.69097e-169
CYTIP	-0.648385	0.536	0.838	3.21131e-157
MT-ND4L	-0.574375	0.933	0.981	2.30526e-156
RPL5	-0.400552	0.97	0.996	3.94812e-156
PECAM1	-0.708656	0.842	0.947	1.99873e-149
MT-ND1	-0.426634	0.985	0.997	1.4768e-139
NACA	-0.323908	0.995	0.998	1.73899e-128
EEF2	-0.438003	0.923	0.979	5.84549e-126
MT-ND2	-0.47408	0.982	0.997	3.07732e-122
RPL6	-0.288622	0.992	0.998	5.29856e-120
RPL7A	-0.279138	0.991	0.997	6.69771e-118
RPL10	-0.258461	0.998	1	1.27767e-111
CTSC	-0.480793	0.826	0.938	1.54362e-111
RPS4X	-0.286163	0.988	0.995	4.19863e-110
MS4A7	-0.442535	0.849	0.971	5.96913e-106
ACTG1	-0.358107	0.976	0.994	4.05606e-105
FAM110A	-0.534163	0.55	0.81	2.59553e-103
RACK1	-0.255586	0.984	0.994	2.47213e-100
MT-ND6	-0.540074	0.65	0.841	3.32596e-96
RPL4	-0.34988	0.93	0.98	1.93211e-95
GDI2	-0.421909	0.779	0.931	2.89729e-95
EEF1B2	-0.329064	0.91	0.974	7.30063e-93
WAS	-0.408477	0.717	0.884	1.61901e-91
HSPA8	-0.410531	0.796	0.948	3.54046e-91
CAP1	-0.38772	0.767	0.92	1.80341e-87
NR4A1	-0.854457	0.309	0.568	3.63608e-86
EIF3L	-0.377912	0.651	0.848	4.70678e-86
RPS3A	-0.276825	0.99	0.997	2.0772e-85
INSIG1	-0.465863	0.424	0.689	4.60957e-80
TPT1	-0.290138	0.994	0.998	2.10575e-77
SOD1	-0.400345	0.653	0.829	6.59488e-76
PAPSS2	-0.40868	0.108	0.357	1.00061e-72
PGK1	-0.320477	0.848	0.949	1.63297e-71
TKT	-0.292151	0.924	0.974	1.40942e-70
CAT	-0.370054	0.434	0.669	1.88586e-70
C5AR1	-0.433178	0.661	0.841	8.39817e-69
PILRA	-0.315905	0.843	0.94	1.80432e-67
SPN	-0.334012	0.617	0.828	2.52598e-67
ASAH1	-0.303918	0.906	0.968	4.5229e-67
PTPN6	-0.297069	0.901	0.972	1.25988e-66
RPL3	-0.257582	0.955	0.987	3.03023e-64
HLA-DQA2	-0.448047	0.235	0.512	1.7621e-63
TBXAS1	-0.401017	0.708	0.861	3.26829e-63
CSF1R	-0.343676	0.794	0.904	1.98703e-62
BIN2	-0.321857	0.712	0.875	5.32739e-62
TCF7L2	-0.409788	0.683	0.835	1.10436e-61
MTSS1	-0.35112	0.675	0.852	1.19483e-61
CD55	-0.400527	0.495	0.705	1.72828e-60
RHOC	-0.385942	0.63	0.807	3.4639e-60
CDKN1C	-0.334171	0.415	0.726	5.35738e-60
GNG2	-0.334185	0.448	0.692	1.46289e-58
MT-ND3	-0.319701	0.946	0.998	6.0648e-58
SLC11A1	-0.330597	0.681	0.852	2.27536e-57
CXCL16	-0.371842	0.57	0.755	4.1141e-53
SLC25A5	-0.279876	0.844	0.933	4.79954e-53
SARAF	-0.320878	0.835	0.925	1.16618e-52
RGS2	-0.354131	0.428	0.658	2.1906e-51
EIF3F	-0.261026	0.794	0.905	3.55754e-51
TUBA1B	-0.373033	0.752	0.893	5.34777e-51
VMO1	-0.430052	0.085	0.285	7.03065e-50
ARRB2	-0.265053	0.866	0.944	8.91275e-50
SYTL1	-0.269065	0.378	0.632	1.73796e-49
PCBP2	-0.262475	0.852	0.933	5.32298e-49
CIRBP	-0.250904	0.809	0.913	5.75096e-48
TESC	-0.301722	0.472	0.675	1.76965e-47
SELPLG	-0.275826	0.695	0.852	1.21061e-46
MYO1G	-0.26841	0.733	0.858	2.74268e-46
LYPD2	-0.634643	0.119	0.323	8.59218e-46
RAC2	-0.251976	0.875	0.952	1.42171e-45
SH2D3C	-0.303087	0.324	0.531	2.61689e-45
LTA4H	-0.322708	0.62	0.794	5.54075e-45
EIF4B	-0.267429	0.563	0.74	2.72449e-44
TUBB	-0.315411	0.684	0.833	2.94243e-44
2021-09-09	-0.251587	0.812	0.917	7.5211e-44
SIGLEC10	-0.305763	0.551	0.738	1.86471e-43
UNC119	-0.277602	0.65	0.812	1.94694e-43
C15orf39	-0.305685	0.476	0.657	6.34421e-43
CROCC2	-0.265382	0.102	0.282	7.17641e-42
EVL	-0.271451	0.572	0.755	7.41664e-42
RNF144B	-0.356076	0.383	0.576	9.71806e-41
SLC44A2	-0.260108	0.398	0.604	1.39982e-40
RIN3	-0.288923	0.577	0.731	1.45644e-40
OSER1	-0.280782	0.283	0.463	3.01175e-40
ABI3	-0.269211	0.683	0.839	4.98233e-38
TMPO	-0.321983	0.42	0.6	7.0607e-38
POU2F2	-0.254499	0.764	0.888	1.08564e-37
SIDT2	-0.280079	0.376	0.563	1.80388e-37
IFI30	-0.503579	0.433	0.579	5.70264e-37
SAMSN1	-0.310745	0.313	0.497	8.3708e-37
MAFB	-0.341342	0.722	0.837	2.78477e-36
BCL2A1	-0.268765	0.712	0.857	8.2457e-36
SOD2	-0.309863	0.672	0.805	2.0859e-35
BTG1	-0.283338	0.741	0.854	6.66394e-35
CUX1	-0.254749	0.684	0.845	1.19999e-34
STK10	-0.268382	0.59	0.715	2.97492e-32
CDC42EP3	-0.265481	0.543	0.699	2.67733e-31
CKB	-0.257373	0.29	0.497	3.24617e-31
HERPUD1	-0.254551	0.479	0.641	7.31171e-31
ZFAND5	-0.269951	0.735	0.842	1.57768e-30
IL10RA	-0.269467	0.622	0.756	2.47732e-29
SF3A1	-0.257475	0.328	0.469	3.2428e-25
MTRNR2L12	-0.312454	0.995	0.978	3.81891e-25
CXCR4	-0.373413	0.188	0.327	6.08991e-25
HSP90AA1	-0.278068	0.84	0.913	4.09214e-24
HIST1H2BC	-0.405303	0.072	0.184	8.09523e-24
EEF1G	-0.255761	0.485	0.588	3.87033e-21
NFKBIZ	-0.279929	0.751	0.841	2.14196e-20
CITED2	-0.27537	0.306	0.441	3.2817e-20
RPS10	-0.36617	0.313	0.408	7.04126e-14
WARS	-0.256679	0.862	0.923	9.2474e-14
HSPA1A	-0.424448	0.331	0.429	2.65715e-11
HSPA1B	-0.750669	0.126	0.194	2.99166e-08
DNAJB1	-0.258076	0.396	0.446	0.00248094

## Sheet: Severe COVID-19 vs Healthy DEG
Supplementary Table 7 (Table S7). List of differentially expressed genes in CD16+ monocytes from severe COVID-19 compared to healthy controls of the validation dataset
Gene ID	avg_logFC1	pct.12	pct.23	p_val_adj4
IFI27	3.48126	0.662	0.014	0		Notes:
CD163	1.61467	0.506	0.023	1.99e-278		1.- Value refers to log fold-change of the average differential expression between the two groups.
S100A8	2.72321	0.897	0.575	1.72e-251		Positive values represent increased gene expression in CD16+ monocytes from severe COVID-19 cases compared to healthy controls.
SIGLEC1	0.88929	0.446	0.012	3.87e-251		Negative values represent decreased gene expression in CD16+ monocytes from severe COVID-19 cases compared to healthy controls.
TNFAIP3	1.32552	0.662	0.157	1.21e-231		2.- The percentage of cells where the feature is detected in the severe COVID-19 group.
RNASE2	1.02481	0.418	0.015	8.19e-227		3.- The percentage of cells where the feature is detected in the healthy group.
TMSB10	0.488997	1	1	3.08e-219		4.- Adjusted p-value, based on bonferroni correction.
STAB1	1.04219	0.431	0.026	2.3e-214
MS4A6A	1.38364	0.706	0.292	5.93e-188
RNASE6	0.882379	0.429	0.047	1.04e-182
S100A9	2.08582	0.92	0.875	2.36e-174
CD14	1.37897	0.622	0.212	2.9e-168
S100A12	1.43605	0.422	0.056	4.53e-167
IL1R2	0.996125	0.279	0	2.32e-163
SOCS3	0.778017	0.381	0.049	6.16e-146
RNASE1	1.43214	0.251	0.002	8.69e-143
VCAN	1.44414	0.613	0.244	5.76e-138
TCN2	0.720823	0.464	0.109	1.74e-136
FOS	0.530897	0.912	0.587	1.56e-131
S100A6	0.435942	0.999	1	1.41e-128
NFKBIA	1.15223	0.942	0.758	7.68e-127
VSIG4	0.732958	0.227	0.002	1.33e-126
ATP5F1E	0.423607	0.996	0.996	1.17e-124
CTSD	1.15139	0.7	0.378	1.59e-124
IFI6	1.22832	0.795	0.596	8.63e-123
NCF1	0.997808	0.674	0.34	3.44e-117
FCGR1A	0.675941	0.415	0.095	8.94e-117
SERF2	0.366067	0.999	0.998	7.47e-116
ADAMTS2	0.448499	0.211	0.003	3.03e-114
IL1B	2.24496	0.389	0.084	6.26e-114
IFI44L	0.99875	0.541	0.215	1.51e-112
FAM126B	1.04622	0.689	0.384	5.07e-111
BLVRB	0.877729	0.75	0.535	1.3e-110
FKBP5	0.833711	0.507	0.185	3.82e-107
CLEC4E	0.488382	0.233	0.015	3.06e-104
ITGAM	0.653304	0.436	0.123	9.42e-104
MGST1	0.648789	0.318	0.052	9.96e-104
OTOF	0.420339	0.19	0.002	1.51e-102
CD63	0.743379	0.757	0.484	1.67e-102
CCDC170	0.977609	0.491	0.185	8.83e-102
GRN	0.777739	0.824	0.781	7.19e-98
S100A10	0.577495	0.987	0.985	6.84e-97
SPATS2L	0.498788	0.313	0.057	2.33e-96
KLF6	0.698788	0.936	0.885	2.69e-96
MT1X	1.51998	0.398	0.108	4.04e-95
AXL	0.878211	0.762	0.507	7.09e-93
EGR1	0.605332	0.274	0.038	1.46e-91
TACC2	0.715882	0.48	0.182	1.52e-91
CCL3	1.71298	0.286	0.047	3.71e-91
CD99	0.710203	0.493	0.192	5.69e-90
IFI44	0.574229	0.468	0.166	8.23e-90
MT2A	1.68459	0.88	0.829	9.7e-90
EREG	0.629176	0.212	0.017	7.48e-89
NAIP	0.596835	0.419	0.135	3.82e-86
ATP5ME	0.618528	0.795	0.622	3.31e-85
VAMP8	0.618624	0.848	0.773	8.26e-84
TMIGD3	0.546664	0.159	0.003	3.13e-83
CCL4	2.24768	0.235	0.03	7.35e-83
MCL1	0.671299	0.851	0.729	9.14e-81
CCR1	0.577219	0.392	0.125	2.75e-79
CAPG	0.742637	0.495	0.219	8.76e-78
CLU	0.507001	0.247	0.039	3.39e-77
CXCL8	1.01465	0.264	0.048	1.21e-76
LGALS3BP	0.567545	0.291	0.064	3.68e-76
MCEMP1	0.360149	0.17	0.009	4.72e-76
AQP9	0.509533	0.35	0.095	9.28e-76
DUSP2	1.10154	0.333	0.088	1.33e-75
NDUFB1	0.585211	0.713	0.523	2.16e-74
TFEC	0.391341	0.269	0.051	2.77e-74
TXN	0.641114	0.681	0.472	5.68e-74
FOSB	0.773431	0.447	0.162	3.05e-73
LDLR	0.37461	0.233	0.037	3.33e-72
DYSF	0.321899	0.201	0.023	2.46e-71
KCTD12	0.698089	0.519	0.255	2.65e-70
FLT3	0.258719	0.141	0.004	3.4e-70
OASL	0.618333	0.374	0.128	6.83e-70
NDUFA3	0.527114	0.783	0.636	1.78e-69
KLF10	0.617312	0.564	0.293	3.63e-69
JUN	0.700295	0.527	0.239	2.33e-68
ASGR2	0.348939	0.166	0.013	5.02e-68
RPL39	0.323308	0.998	1	1.09e-67
SAP30	0.504673	0.226	0.039	2.67e-67
AHR	0.516115	0.353	0.116	6.67e-67
RPS29	0.351838	0.966	0.942	1.61e-66
CD36	0.591938	0.459	0.193	4.44e-65
SLC2A3	0.507225	0.303	0.082	1.09e-64
RAB13	0.300784	0.176	0.018	1.14e-64
CREB5	0.340677	0.228	0.041	1.31e-64
AMFR	0.602861	0.875	0.798	1.74e-64
PER1	0.541374	0.484	0.219	4.16e-64
RPS28	0.277958	1	1	7.98e-64
AREG	0.530711	0.146	0.008	1.04e-63
JUND	0.689111	0.716	0.477	2.76e-63
SRGN	0.409645	0.978	0.983	5.47e-63
CES1	0.316917	0.141	0.007	1.14e-62
DPPA4	0.33615	0.178	0.022	3.61e-62
NLRP3	0.850264	0.366	0.129	4.66e-62
ATP5MD	0.451205	0.876	0.834	2e-61
IFI27L2	0.551611	0.568	0.344	9.47e-61
IRF2BP2	0.473949	0.443	0.196	2.34e-60
ZNF688	0.610913	0.868	0.788	3.77e-60
FPR1	0.61962	0.68	0.527	4.73e-58
DDIT4	0.544851	0.425	0.178	8.29e-58
ANXA1	0.553995	0.905	0.799	2.63e-57
ST14	0.29188	0.173	0.022	5.79e-57
IFITM3	0.441308	0.997	0.994	1.23e-56
C1orf162	0.417189	0.901	0.924	2.93e-56
IL1RN	0.548458	0.27	0.073	3.16e-56
LMNA	0.500468	0.168	0.022	3.65e-56
RPL36	0.275738	0.99	0.996	1.64e-55
RAC1	0.538236	0.876	0.784	9.72e-55
SERPING1	0.477198	0.277	0.08	2.59e-54
MTA2	0.646889	0.464	0.236	3.07e-54
CYBA	0.397127	0.982	0.977	3.08e-54
NFIL3	0.371973	0.244	0.061	3.45e-54
SIRPA	0.342722	0.252	0.064	1.13e-53
CTSB	0.528955	0.851	0.829	2.95e-53
CEBPD	0.87318	0.579	0.396	3.24e-53
ADM	0.495569	0.311	0.103	1.04e-52
ISG15	1.22328	0.707	0.618	4.68e-52
COX7B	0.384029	0.89	0.883	5.76e-52
CCNL1	0.546677	0.713	0.585	1.9e-51
ATP5MPL	0.445669	0.864	0.834	9.57e-51
BTBD9	0.587637	0.553	0.351	2.17e-50
NOG	0.3063	0.154	0.021	2.61e-50
SEC61G	0.509769	0.77	0.681	1.77e-49
C4orf48	0.516692	0.718	0.571	2.52e-49
RPL38	0.30853	0.947	0.942	8.23e-49
ZFP36L1	0.58376	0.774	0.671	9.45e-49
APOBEC3A	0.847206	0.644	0.437	1.19e-48
NEXN	0.341935	0.218	0.052	3.31e-48
TNFAIP6	0.361192	0.12	0.009	5.98e-48
RSAD2	0.584554	0.281	0.095	7.59e-48
NF1	0.526614	0.589	0.383	8.07e-48
PPP1R15A	0.796673	0.736	0.552	1.01e-47
SLC39A8	0.351162	0.126	0.011	1.55e-47
ACSL1	0.518656	0.451	0.234	2.04e-47
ATOX1	0.501647	0.649	0.508	2.54e-46
NOP10	0.436555	0.809	0.785	2.61e-46
SMIM4	0.348899	0.29	0.099	3.99e-46
CXCL2	0.904257	0.164	0.029	3.52e-45
EEF1A1	-0.748229	0.998	1	0
LSP1	-1.0276	0.605	0.971	1.94e-251
NACA	-0.593051	0.976	0.998	1.1e-230
FCGR3A	-0.753327	1	1	3.59e-212
MT-CO1	-0.687127	0.997	1	1.18e-202
PECAM1	-1.09698	0.664	0.947	1.51e-202
EEF2	-0.718529	0.829	0.979	3.85e-183
FAM110A	-0.933491	0.311	0.81	2.03e-176
CCNI	-0.688107	0.768	0.968	1.74e-175
PSAP	-0.551671	0.99	0.999	5.52e-174
CAP1	-0.768131	0.541	0.92	2.73e-173
MS4A7	-0.800616	0.726	0.971	5.78e-172
PABPC1	-0.568338	0.952	0.994	1.35e-167
RPL10	-0.396672	1	1	1.93e-154
HLA-DPA1	-0.661525	0.811	0.992	1.02e-148
CTSC	-0.729454	0.644	0.938	9.03e-147
PTPN6	-0.625971	0.761	0.972	2.25e-146
CSF1R	-0.722556	0.571	0.904	1.41e-144
CD68	-0.55926	0.868	0.984	1.38e-136
RPL5	-0.479823	0.925	0.996	2.11e-133
ACTG1	-0.502929	0.947	0.994	3.71e-133
2021-09-09	-0.616992	0.6	0.917	2.9e-132
LST1	-0.455769	0.984	1	1.28e-131
CD37	-0.53951	0.838	0.988	1.58e-131
ACTB	-0.373066	1	1	8.76e-131
RPS3A	-0.41889	0.984	0.997	1.98e-128
RAC2	-0.578892	0.702	0.952	1.69e-126
GDI2	-0.619304	0.674	0.931	1.83e-126
EVL	-0.633989	0.295	0.755	4.76e-125
MT-ND4L	-0.612376	0.891	0.981	1.98e-120
CDKN1C	-0.688378	0.238	0.726	3.99e-120
SPN	-0.615346	0.398	0.828	1.75e-119
SERPINA1	-0.493363	0.937	0.999	2.33e-117
CYTIP	-0.65466	0.441	0.838	9.38e-117
ITGA4	-0.661868	0.422	0.814	1.94e-116
RHOC	-0.687286	0.397	0.807	2.12e-115
RPL3	-0.446916	0.919	0.987	5.16e-115
NAP1L1	-0.501866	0.708	0.957	1.65e-114
RACK1	-0.366008	0.958	0.994	9.95e-114
RPS4X	-0.375539	0.973	0.995	1.18e-113
PILRA	-0.559747	0.642	0.94	3.48e-113
TUBA1B	-0.677183	0.511	0.893	1.32e-112
RPS6	-0.380762	0.962	0.992	1.87e-112
LRRC25	-0.559005	0.6	0.923	4.5e-111
UNC119	-0.613464	0.415	0.812	7.39e-111
SMIM25	-0.543335	0.713	0.964	2.08e-109
TNFRSF1B	-0.503902	0.778	0.961	2.73e-109
LIMD2	-0.526559	0.732	0.962	4.88e-109
SIGLEC10	-0.660892	0.343	0.738	1.33e-108
RPL7A	-0.338539	0.988	0.997	2.12e-108
MT-ND5	-0.529759	0.916	0.993	1.76e-107
ARPC3	-0.345721	0.962	0.998	4.22e-107
PCBP2	-0.543304	0.715	0.933	2.13e-106
SYTL1	-0.567151	0.205	0.632	5.95e-103
HLA-E	-0.435148	0.948	0.998	1.61e-102
TESC	-0.576852	0.249	0.675	2.78e-101
CIRBP	-0.511591	0.623	0.913	2.68e-99
EIF3L	-0.511364	0.533	0.848	2.69e-98
BIN2	-0.524416	0.568	0.875	3.3e-98
HLA-DQA2	-0.760145	0.121	0.512	6.99e-97
CFD	-0.545802	0.795	0.972	1.46e-96
TKT	-0.455582	0.822	0.974	1.71e-96
MT-CYB	-0.45338	0.976	1	4.72e-96
RPS23	-0.283448	0.995	1	6.25e-96
RPL4	-0.436552	0.895	0.98	3.42e-95
NAAA	-0.547774	0.514	0.847	1.07e-94
CKB	-0.724588	0.115	0.497	6.21e-94
PGK1	-0.474908	0.772	0.949	1.08e-93
RPS19	-0.322809	0.996	0.999	1.75e-92
CTSS	-0.347497	0.988	0.997	7.25e-92
RPL8	-0.300576	0.993	1	1.08e-91
RPL10A	-0.393206	0.923	0.982	3.29e-91
WARS	-0.587111	0.575	0.923	2.49e-90
CXCL16	-0.581325	0.4	0.755	4.89e-90
EEF1B2	-0.407441	0.862	0.974	5.36e-90
ASAH1	-0.446374	0.82	0.968	7.55e-90
MAPKAPK3	-0.499511	0.459	0.824	1.11e-89
LYST	-0.498091	0.585	0.875	1.61e-88
POU2F2	-0.4891	0.608	0.888	9.84e-87
LILRA2	-0.524549	0.441	0.811	3.31e-86
VASP	-0.467424	0.72	0.922	5.34e-86
CUX1	-0.59001	0.534	0.845	8.32e-85
RPL15	-0.298086	0.97	0.996	1.79e-84
EIF3F	-0.435265	0.644	0.905	2.43e-83
GNG2	-0.484142	0.281	0.692	4.05e-83
BID	-0.442663	0.577	0.886	1.19e-82
TUBB	-0.504641	0.515	0.833	8.41e-82
ICAM3	-0.514519	0.4	0.754	1.82e-81
SARAF	-0.486123	0.695	0.925	3.64e-81
DPEP2	-0.497838	0.211	0.575	2.5e-79
TCF7L2	-0.54697	0.519	0.835	2.59e-79
ARPC2	-0.310811	0.932	0.993	1.16e-78
AP2A1	-0.44994	0.317	0.677	1.77e-78
C15orf39	-0.457474	0.295	0.657	4.23e-76
PTPRC	-0.404871	0.872	0.981	4.9e-74
CD300LF	-0.470856	0.251	0.604	5.08e-74
SLC25A6	-0.384278	0.887	0.979	5.77e-74
SELPLG	-0.45447	0.526	0.852	1.8e-73
RGS19	-0.405591	0.633	0.907	1.63e-72
PLD4	-0.489234	0.063	0.371	5.14e-72
RPL6	-0.26836	0.994	0.998	1.07e-71
ABI3	-0.452309	0.525	0.839	2.09e-71
HCK	-0.410529	0.715	0.939	2.53e-71
ADGRE2	-0.461178	0.341	0.676	9.93e-70
SLC44A2	-0.449936	0.264	0.604	1.32e-69
RHOF	-0.416675	0.119	0.439	3.03e-69
HLA-DPB1	-0.496161	0.676	0.929	5.97e-68
LILRA1	-0.454024	0.449	0.765	1.01e-67
RBM3	-0.424396	0.674	0.901	1.42e-67
CORO1A	-0.323456	0.917	0.991	2.09e-67
C19orf38	-0.405004	0.521	0.845	3.23e-67
RAB37	-0.383397	0.047	0.343	3.52e-67
SH3BGRL	-0.400111	0.728	0.918	7.09e-67
PPP1CA	-0.382805	0.712	0.926	1.39e-66
EIF4B	-0.427757	0.418	0.74	9.21e-66
ARHGDIB	-0.305385	0.938	0.991	1.09e-65
SH2D3C	-0.454888	0.208	0.531	1.63e-65
PTP4A3	-0.387909	0.07	0.371	2.38e-65
UCP2	-0.407171	0.662	0.913	6.64e-65
CAT	-0.429788	0.345	0.669	1.32e-64
BATF3	-0.431195	0.156	0.475	5.58e-64
AC090559.1	-0.423879	0.165	0.48	6.36e-64
SOD1	-0.427031	0.542	0.829	1.28e-61
TNFRSF8	-0.371537	0.075	0.355	3.11e-61
M6PR	-0.384095	0.41	0.725	1.02e-60
HLA-DRB5	-0.322769	0.687	0.94	1.44e-60
SLC9A3R1	-0.403908	0.251	0.574	1.45e-60
NEURL1	-0.393837	0.134	0.445	2.29e-60
WAS	-0.377265	0.648	0.884	2.17e-59
LTB	-0.433826	0.269	0.602	2.61e-59
VMO1	-0.660953	0.029	0.285	3.26e-59
MTSS1	-0.410075	0.573	0.852	2.25e-58
ARRB2	-0.351799	0.795	0.944	3.57e-58
ARL6IP5	-0.374273	0.649	0.887	1.02e-57
CHST2	-0.396519	0.059	0.327	1.7e-57
CROCC2	-0.362083	0.032	0.282	7.2e-57
CD79B	-0.402121	0.241	0.557	1.65e-56
VSIR	-0.374068	0.859	0.979	8.13e-56
CX3CR1	-0.52113	0.274	0.582	8.18e-55
TRAF3IP3	-0.372889	0.325	0.641	8.56e-55
SLC2A6	-0.401489	0.328	0.652	1.7e-54
CASP1	-0.372074	0.659	0.911	5.32e-54
MSN	-0.354662	0.784	0.932	8.98e-54
CD74	-0.319853	0.989	1	1.2e-53
LINC02432	-0.389278	0.176	0.475	4.44e-53
EIF3H	-0.334437	0.659	0.882	8.6e-53
RPS5	-0.259931	0.937	0.985	1.03e-52
TBC1D10C	-0.369148	0.222	0.522	1.03e-52
MT-CO3	-0.357641	0.987	1	1.21e-52
ALDOA	-0.378469	0.81	0.905	1.38e-52
FGR	-0.347058	0.789	0.958	1.7e-52
CAPZB	-0.311608	0.813	0.962	2.32e-52
SYNGR2	-0.374961	0.713	0.921	2.56e-52
RNASET2	-0.304728	0.797	0.975	2.76e-52
IFI30	-0.618206	0.317	0.579	1.03e-50
DRAP1	-0.323024	0.738	0.944	1.21e-50
EEF1G	-0.430689	0.307	0.588	1.37e-50
FXYD5	-0.300403	0.896	0.982	1.83e-50
MXD3	-0.345686	0.116	0.383	2.59e-50
EIF3D	-0.330274	0.365	0.669	3.09e-50
AC064805.1	-0.365855	0.126	0.39	8.86e-50
INSIG1	-0.315318	0.36	0.689	3.62e-49
ANP32B	-0.334374	0.59	0.85	6.61e-49
SLC25A5	-0.319059	0.778	0.933	1.68e-48
GPI	-0.403656	0.443	0.703	8.44e-48
SH3BP1	-0.344026	0.362	0.646	8.59e-48
PTGES3	-0.354062	0.644	0.883	8.8e-48
ARHGAP1	-0.313473	0.16	0.433	1.61e-47
PFKL	-0.358343	0.356	0.636	2.15e-47
PIK3CG	-0.375045	0.102	0.352	4.07e-47
ZNF217	-0.409883	0.145	0.397	1.52e-46
MYO1G	-0.316037	0.614	0.858	2.77e-46
TSPAN32	-0.330935	0.164	0.43	3.14e-46
TPT1	-0.259215	0.996	0.998	6.6e-46
PRAM1	-0.337634	0.477	0.75	7.03e-46
RPS6KA1	-0.351021	0.301	0.581	8.87e-46
HMOX1	-0.384472	0.675	0.895	1.08e-45
STXBP2	-0.289978	0.824	0.969	1.45e-45
BTK	-0.335445	0.317	0.594	1.86e-45
GPSM3	-0.310922	0.745	0.946	3.77e-45
P2RX1	-0.306655	0.205	0.484	4.81e-45
TBXAS1	-0.389664	0.646	0.861	6.79e-45

## Sheet: Severe vs Mild COVID-19  DEG
Supplementary Table 7 (Table S7). List of differentially expressed genes in CD16+ monocytes from severe COVID-19 compared to mild COVID-19 cases of the validation dataset
Gene ID	avg_logFC1	pct.12	pct.23	p_val_adj4
CD163	1.4088	0.506	0.156	3.3059e-109		Notes:
IL1R2	0.98882	0.279	0.006	8.23293e-106		1.- Value refers to log fold-change of the average differential expression between the two groups.
CCL4	2.28278	0.235	0.024	1.12388e-66		Positive values represent increased gene expression in CD16+ monocytes from severe COVID-19 cases compared to mild COVID-19 cases.
VSIG4	0.695745	0.227	0.023	6.88687e-65		Negative values represent decreased gene expression in CD16+ monocytes from severe COVID-19 cases compared to mild COVID-19 cases.
ADAMTS2	0.428938	0.211	0.016	1.04416e-64		2.- The percentage of cells where the feature is detected in the severe COVID-19 group.
S100A10	0.504759	0.987	0.973	7.17564e-64		3.- The percentage of cells where the feature is detected in the mild COVID-19 group.
MT-ND2	0.519306	0.988	0.982	7.38302e-60		4.- Adjusted p-value, based on bonferroni correction.
S100A8	1.19923	0.897	0.833	1.86282e-59
MT-ND4	0.603408	0.976	0.965	3.33853e-58
RNASE1	1.27835	0.251	0.044	7.35205e-57
TMIGD3	0.541461	0.159	0.005	3.9906e-54
FKBP5	0.707252	0.507	0.274	1.50426e-52
CTSD	0.861411	0.7	0.548	2.45063e-52
HSP90AA1	0.827133	0.88	0.84	9.6018e-51
TNFAIP3	0.665484	0.662	0.427	5.31518e-48
ANXA1	0.485237	0.905	0.758	7.2138e-48
S100A6	0.256677	0.999	0.999	3.18838e-44
S100A9	0.968915	0.92	0.931	3.94338e-43
MT-CYB	0.623269	0.976	0.962	2.14982e-42
SAP30	0.485989	0.226	0.055	2.94766e-40
IL1B	2.03331	0.389	0.186	1.20131e-39
RNASE2	0.705457	0.418	0.21	2.10332e-39
VCAN	0.944678	0.613	0.442	8.50415e-38
VIM	0.360878	0.983	0.964	1.14972e-36
MT-ATP6	0.517255	0.982	0.98	1.14613e-33
MS4A6A	0.597278	0.706	0.576	1.1015e-32
MT-ND1	0.316058	0.992	0.985	2.34419e-32
NAMPT	0.581169	0.763	0.686	3.86975e-32
AREG	0.503589	0.146	0.022	5.62221e-32
CXCL8	0.850908	0.264	0.096	3.09737e-30
MGST1	0.529962	0.318	0.144	3.47288e-30
NEAT1	0.457795	0.988	0.965	4.79153e-30
S100A12	0.971556	0.422	0.245	4.8927e-30
CCL3	1.5521	0.286	0.119	6.09206e-30
CXCL2	0.894703	0.164	0.035	1.31826e-29
EREG	0.552303	0.212	0.064	1.64348e-29
STAB1	0.678781	0.431	0.249	1.68479e-29
MT1X	1.36758	0.398	0.225	7.48719e-29
NFKBIA	0.702036	0.942	0.847	9.31281e-29
MCEMP1	0.323335	0.17	0.04	1.26582e-28
BLVRB	0.46625	0.75	0.678	3.60375e-25
SAMSN1	0.539933	0.476	0.313	6.65912e-25
SOCS3	0.496356	0.381	0.218	1.85789e-23
MT-CO2	0.376071	0.995	0.997	3.47543e-23
CEBPD	0.691708	0.579	0.484	1.18993e-22
JUND	0.473237	0.716	0.601	1.88578e-21
MT1E	1.36877	0.257	0.121	5.29687e-21
TNFAIP6	0.342853	0.12	0.024	6.36459e-21
CTSB	0.371598	0.851	0.81	8.55775e-21
HSPA1A	0.891581	0.45	0.331	1.18012e-20
HMGB2	0.525358	0.454	0.323	1.5363e-20
HSP90AB1	0.452694	0.777	0.78	5.22345e-20
AQP9	0.368272	0.35	0.199	9.69259e-19
BTBD9	0.455939	0.553	0.465	1.53844e-18
MTRNR2L1	0.348794	0.901	0.831	1.66211e-18
ITGAM	0.406498	0.436	0.3	7.03903e-18
SLC39A8	0.317217	0.126	0.033	7.93174e-18
ACSL1	0.402828	0.451	0.32	2.25967e-17
MTRNR2L8	0.450924	0.891	0.821	4.85604e-17
MT-CO3	0.367778	0.987	0.991	5.78725e-17
CCL4L2	0.746028	0.112	0.027	1.89331e-16
PHC2	0.384875	0.306	0.178	4.32276e-16
RASGEF1B	0.490349	0.49	0.372	5.23288e-16
MAF	0.268372	0.171	0.063	6.6741e-16
GLUL	0.367722	0.733	0.684	9.68225e-16
TACC2	0.447511	0.48	0.376	2.01592e-15
PTGS2	0.400292	0.117	0.032	4.53743e-15
CD55	0.445072	0.594	0.495	1.14265e-14
IRS2	0.359159	0.246	0.128	1.64321e-14
DPPA4	0.27518	0.178	0.076	1.88145e-14
MT2A	1.18055	0.88	0.89	1.92506e-14
TCN2	0.346276	0.464	0.346	3.2496e-14
DDIT4	0.406312	0.425	0.302	3.47695e-14
RNASE6	0.405075	0.429	0.306	6.6421e-14
SLC2A3	0.362556	0.303	0.18	1.45868e-13
CXCR4	0.350967	0.311	0.188	4.92527e-13
KCTD12	0.441893	0.519	0.43	6.53713e-13
SDCBP	0.271354	0.733	0.694	7.03728e-13
HSPA8	0.327183	0.814	0.796	1.86502e-12
ADM	0.351324	0.311	0.189	2.29572e-12
CLEC4E	0.316808	0.233	0.124	6.07169e-12
IGKC	0.445947	0.139	0.052	1.97606e-11
AL135790.1	0.294139	0.149	0.061	2.49924e-11
MAP3K8	0.408286	0.618	0.573	4.34885e-11
AXL	0.402829	0.762	0.72	5.09477e-10
SOD2	0.636194	0.69	0.672	6.61342e-10
DNAAF1	0.282888	0.125	0.049	1.1055e-09
NAIP	0.325472	0.419	0.327	4.02186e-09
FAM126B	0.489605	0.689	0.679	9.34964e-09
THBS1	0.499721	0.236	0.146	1.01568e-08
TFEC	0.259079	0.269	0.17	1.15598e-08
ZFP36	0.641561	0.929	0.907	1.28107e-08
DNAJA1	0.341972	0.598	0.578	2.09068e-08
RBKS	0.529257	0.143	0.066	2.29239e-08
RBP7	0.413929	0.419	0.344	3.61144e-08
HSPH1	0.275165	0.316	0.216	5.43942e-08
HSPE1	0.36293	0.486	0.427	8.68281e-08
DNAJC15	0.299772	0.555	0.499	9.11052e-08
SERPINB1	0.281815	0.7	0.683	9.24606e-08
RPS10	0.26899	0.401	0.313	1.00966e-07
CCL3L1	0.437045	0.161	0.081	1.38443e-07
YBX3	0.324107	0.441	0.357	1.40454e-07
BCL2A1	0.701462	0.68	0.712	2.71909e-07
FPR1	0.252543	0.68	0.617	3.27794e-07
JDP2	0.279274	0.288	0.197	3.75558e-07
NLRP3	0.656275	0.366	0.288	1.41156e-06
MXD1	0.31371	0.426	0.353	2.17878e-06
IER3	0.388892	0.268	0.181	2.43279e-06
SIGLEC1	0.297999	0.446	0.364	2.58091e-06
CEBPB	0.331078	0.753	0.727	4.16077e-06
RIPOR2	0.255581	0.624	0.593	5.34536e-06
DUSP2	0.74859	0.333	0.248	8.10841e-06
ARIH1	0.257268	0.368	0.29	1.66336e-05
PDE4B	0.389287	0.23	0.154	2.29301e-05
CD69	0.388768	0.142	0.076	5.62652e-05
ANPEP	0.277565	0.352	0.268	5.80085e-05
TNF	1.35386	0.308	0.244	6.4332e-05
YWHAG	0.251548	0.321	0.242	8.29688e-05
TIMP1	0.266474	0.928	0.956	8.36043e-05
NFE2L2	0.28305	0.395	0.322	9.16738e-05
ETS2	0.292215	0.399	0.331	0.000146684
PLAUR	0.688757	0.626	0.652	0.000469396
AGFG1	0.269891	0.331	0.265	0.000884028
AD000090.1	0.578057	0.797	0.779	0.00103014
GLIPR2	0.267844	0.559	0.535	0.0017649
MAFB	0.288566	0.707	0.722	0.00342587
LSP1	-0.790627	0.605	0.928	5.90884e-135
HLA-DPA1	-0.685795	0.811	0.969	3.10092e-116
CD74	-0.555026	0.989	0.996	7.20134e-91
TMSB4X	-0.273558	1	1	8.76597e-80
PSAP	-0.381103	0.99	1	1.28923e-78
CFD	-0.512983	0.795	0.959	9.23797e-75
HLA-DRB1	-0.803551	0.817	0.942	1.04857e-72
HLA-DRB5	-0.436286	0.687	0.948	4.1475e-71
EEF1A1	-0.308114	0.998	1	6.12756e-67
LIMD2	-0.487304	0.732	0.923	1.95115e-66
LRRC25	-0.486276	0.6	0.872	2.33811e-63
HLA-DRA	-0.572313	0.899	0.967	4.10303e-63
HLA-DPB1	-0.588964	0.676	0.867	1.92676e-62
HLA-DQB1	-0.636964	0.395	0.708	3.85032e-60
ITGA4	-0.478972	0.422	0.743	8.03019e-60
CORO1A	-0.345258	0.917	0.974	1.70859e-59
LILRA2	-0.484636	0.441	0.757	1.97974e-56
RNASET2	-0.380426	0.797	0.948	1.37408e-53
CD37	-0.362106	0.838	0.959	1.0221e-51
NAPSA	-0.505114	0.347	0.697	2.27553e-51
CX3CR1	-0.56123	0.274	0.578	1.4967e-48
TXNIP	-0.356788	0.888	0.976	1.05561e-44
ACTB	-0.267434	1	0.999	1.22687e-43
WARS	-0.330431	0.575	0.862	1.18473e-40
SERPINA1	-0.299793	0.937	0.991	1.72532e-40
TNFRSF1B	-0.367395	0.778	0.927	6.46333e-39
LST1	-0.337788	0.984	0.997	8.4498e-38
CAMK1	-0.365689	0.385	0.655	1.39672e-36
EVL	-0.362538	0.295	0.572	3.23743e-36
2021-09-09	-0.365405	0.6	0.812	1.73151e-35
CSF1R	-0.378881	0.571	0.794	1.69179e-34
VASP	-0.335212	0.72	0.87	1.89099e-34
HLA-DQA1	-0.619498	0.198	0.432	8.31715e-33
CAP1	-0.380411	0.541	0.767	1.2511e-32
DRAP1	-0.32455	0.738	0.905	1.71832e-32
RAC2	-0.326916	0.702	0.875	7.55233e-32
RAB24	-0.327051	0.474	0.762	2.19684e-31
BID	-0.320265	0.577	0.794	6.65833e-31
RGS19	-0.298408	0.633	0.834	6.79051e-31
NAAA	-0.325089	0.514	0.762	2.16244e-30
COTL1	-0.306195	0.985	0.997	5.87028e-30
LY6E	-0.309127	0.93	0.949	1.14438e-29
PLD4	-0.363388	0.063	0.242	1.71508e-29
FAM110A	-0.399328	0.311	0.55	2.05676e-29
UCP2	-0.300913	0.662	0.846	2.82611e-28
NAP1L1	-0.283197	0.708	0.897	3.1091e-28
CD4	-0.304567	0.364	0.613	4.25352e-28
ALDOA	-0.28306	0.81	0.956	3.67362e-27
MXD3	-0.29272	0.116	0.31	9.78879e-27
CSK	-0.292832	0.632	0.833	4.27138e-26
NACA	-0.269143	0.976	0.995	7.30702e-26
RNH1	-0.283454	0.685	0.86	2.03269e-25
PTPN6	-0.328902	0.761	0.901	2.34232e-25
EEF2	-0.280527	0.829	0.923	3.12342e-25
UNC119	-0.335862	0.415	0.65	3.1674e-25
MAPKAPK3	-0.295644	0.459	0.694	5.21814e-25
PPP1CA	-0.285406	0.712	0.867	7.90957e-25
TUBA1B	-0.304149	0.511	0.752	1.27025e-24
GPBAR1	-0.284105	0.439	0.689	1.84082e-24
ICAM3	-0.346742	0.4	0.623	4.84962e-24
CKB	-0.467215	0.115	0.29	7.21785e-24
SYNGR2	-0.273293	0.713	0.878	8.20239e-24
TBC1D10C	-0.315498	0.222	0.426	2.30831e-23
HMGN2	-0.259333	0.795	0.926	3.22101e-23
PECAM1	-0.388324	0.664	0.842	3.89441e-23
SIGLEC10	-0.355128	0.343	0.551	6.74559e-23
LILRB1	-0.276989	0.546	0.763	1.38416e-22
AP1S2	-0.310222	0.657	0.813	1.68349e-22
LGALS2	-0.70314	0.296	0.452	2.29291e-22
TESC	-0.27513	0.249	0.472	4.0422e-22
RHOC	-0.301344	0.397	0.63	9.28913e-22
M6PR	-0.264733	0.41	0.626	1.37074e-21
CD151	-0.273247	0.29	0.501	1.57651e-21
AP2A1	-0.270351	0.317	0.53	1.70437e-21
CD300LF	-0.25167	0.251	0.459	8.48706e-21
CNN2	-0.27191	0.504	0.705	5.30784e-20
ATP5F1A	-0.321463	0.83	0.899	8.21824e-20
ITGAL	-0.266932	0.459	0.673	1.51695e-19
CORO1B	-0.27574	0.404	0.616	2.47323e-19
SPN	-0.281335	0.398	0.617	3.85415e-19
LILRA1	-0.267507	0.449	0.646	3.90992e-19
PCBP2	-0.280829	0.715	0.852	2.13165e-18
POLD4	-0.312016	0.543	0.753	2.84823e-18
LYST	-0.274195	0.585	0.762	4.5621e-18
DPEP2	-0.273197	0.211	0.392	1.4888e-17
ACAA1	-0.252795	0.388	0.589	4.07084e-17
SYTL1	-0.298086	0.205	0.378	6.07578e-17
CIRBP	-0.260687	0.623	0.809	7.70364e-17
CDKN1C	-0.354206	0.238	0.415	1.67519e-16
MS4A7	-0.358081	0.726	0.849	8.58556e-15
HLA-DMA	-0.327387	0.535	0.667	2.86311e-14
CD79B	-0.28486	0.241	0.404	8.14676e-14
AC064805.1	-0.27172	0.126	0.26	1.06683e-13
PDGFA	-0.265533	0.424	0.579	3.14009e-13
IRF1	-0.310248	0.589	0.74	3.26334e-13
CUX1	-0.33526	0.534	0.684	1.49713e-12
SMIM25	-0.362934	0.713	0.861	5.7687e-11
IFITM1	-0.337915	0.803	0.808	6.7623e-11
LTB	-0.262621	0.269	0.424	8.29309e-11
HLA-DQA2	-0.312098	0.121	0.235	5.77546e-10
APOBEC3A	-0.280768	0.644	0.733	4.6595e-09
RETN	-0.261528	0.257	0.363	2.35513e-05
CLDN11	-0.333742	0.544	0.635	0.00100197
